# Supplementary material for: Longitudinal profiling of human androgenotes through single-cell analysis unveils paternal gene expression dynamics in early embryo development
Source: Hum Reprod. 2024 Apr 15;39(6):1186–96. doi: 10.1093/humrep/deae072 (PMC11145015; doi:10.1093/humrep/deae072)
Supplement: deae072_Supplementary_Table_S1 [file deae072_supplementary_table_s1.xlsx]

## Sheet: 1st vs. 3rd cc
Supplementary Table S1. Differentially expressed genes in androgenotes between 1st and 3rd cell cycle
1st versus. 3rd cell cycle
Significantly Up-regulated genes					Significantly Down-regulated genes
Gene	Fold Change	pval	padj		Gene	Fold Change	pval	padj
ABCA13	≥5	4.8e-05	0.00162		C15orf61	-2.00873	5.7e-05	0.00183
ABRACL	≥5	9e-06	0.000402		HMGN1	-2.01013	0	2e-06
AC004870.1	≥5	0	2.9e-05		CCZ1	-2.01213	0.000276	0.006264
AC005019.2	≥5	0	1.1e-05		ZNF835	-2.0129	0.001756	0.024278
AC005670.2	≥5	0.000189	0.004736		OSTC	-2.02849	3e-06	0.000145
AC005993.1	≥5	0.000187	0.004711		AC044802.1	-2.03605	0.002396	0.030373
AC006974.2	≥5	0.000199	0.004892		RPP38-DT	-2.03853	0.001768	0.024418
AC007064.2	≥5	0.000522	0.010136		UTP23	-2.03915	0.000281	0.006352
AC007666.2	≥5	0	9e-06		AC107918.4	-2.04083	0.004152	0.045063
AC007681.1	≥5	0	1.5e-05		CCDC174	-2.04112	3e-06	0.000151
AC007682.1	≥5	5.1e-05	0.001681		RN7SL3	-2.04539	0.00361	0.040991
AC008063.2	≥5	0.00401	0.044112		EIF3J	-2.04579	6.7e-05	0.002112
AC008132.2	≥5	0.000842	0.014391		NUS1	-2.05053	0	2e-05
AC008443.3	≥5	8.6e-05	0.002546		AL109763.1	-2.05104	0.004524	0.047722
AC008567.3	≥5	0.002916	0.034929		MAP2K1	-2.05709	0	0
AC008875.2	≥5	0.000103	0.002948		ADNP2	-2.07009	0.000751	0.013183
AC008945.2	≥5	5.5e-05	0.001782		FAM41C	-2.07191	0.004324	0.046342
AC009088.2	≥5	0.003995	0.044029		ZCCHC3	-2.07478	0.001116	0.017552
AC009117.2	≥5	1e-06	5.5e-05		KCNQ1-AS1	-2.08255	1.2e-05	0.000522
AC009237.15	≥5	0.000697	0.012532		CDC23	-2.08276	0.000121	0.003344
AC009299.1	≥5	0	0		CR589904.2	-2.08384	0.002257	0.029157
AC009502.2	≥5	1e-06	6.1e-05		GLRX	-2.10064	4.2e-05	0.001448
AC009522.1	≥5	5.3e-05	0.001747		AC006455.4	-2.10311	0.001416	0.020779
AC009560.3	≥5	0	1e-06		LACTB	-2.10553	0.004342	0.046438
AC010255.1	≥5	3e-06	0.000141		COX20	-2.10902	0.001394	0.02057
AC010320.4	≥5	0.001285	0.019435		SMIM30	-2.10939	0.000244	0.005721
AC010729.1	≥5	9.6e-05	0.002782		AC092139.3	-2.11332	0.000272	0.006195
AC011467.1	≥5	2.4e-05	0.000938		SS18L2	-2.11354	0	1.9e-05
AC012414.3	≥5	0	0		CASP6	-2.11413	3.7e-05	0.001309
AC012616.1	≥5	0	0		ITGAE	-2.11613	1.7e-05	0.000701
AC013391.1	≥5	0.002311	0.029673		HIST2H2BA	-2.11918	0.00458	0.048129
AC013472.1	≥5	2e-05	0.000801		PDZPH1P	-2.12971	0.000486	0.009597
AC015911.4	≥5	0.001405	0.020649		ERGIC2	-2.13155	0.000533	0.010273
AC015983.2	≥5	0.001108	0.017463		AC092902.5	-2.13581	0.003159	0.036939
AC016382.1	≥5	6.7e-05	0.002122		OR7E25P	-2.13582	0.000106	0.003006
AC018755.1	≥5	1e-06	4e-05		PGR-AS1	-2.14386	0.001034	0.016699
AC019080.1	≥5	0	3.4e-05		TENT4B	-2.14504	0.000356	0.007628
AC019131.3	≥5	0.001237	0.018859		RRP15	-2.14606	0	2e-05
AC020915.1	≥5	0.002301	0.029592		AC005548.1	-2.1479	0.000175	0.004451
AC021573.1	≥5	0	3e-05		PABPC4	-2.14896	8e-06	0.000373
AC021713.1	≥5	0.002002	0.026695		H3F3A	-2.16134	0	2.8e-05
AC022535.1	≥5	7.9e-05	0.002393		AL137847.2	-2.16481	6.4e-05	0.002038
AC022743.1	≥5	1e-06	4.5e-05		CETN3	-2.17226	1.2e-05	0.000515
AC023141.2	≥5	0.001225	0.018739		DSCR8	-2.18334	2e-06	9.9e-05
AC023787.1	≥5	0.001495	0.021624		Z99497.1	-2.18388	0.001079	0.017103
AC023905.1	≥5	0	0		COPS9	-2.1916	1e-06	6.9e-05
AC024651.3	≥5	1.6e-05	0.000671		AC119403.1	-2.19676	8.7e-05	0.002584
AC025171.5	≥5	0	0		UBC	-2.21714	3.1e-05	0.001146
AC025176.1	≥5	5.2e-05	0.001729		AC018695.9	-2.21817	0.000435	0.008804
AC025280.3	≥5	5e-06	0.00027		RIIAD1	-2.23723	1.6e-05	0.000663
AC025287.4	≥5	0.000655	0.011909		MAP3K13	-2.24143	2.2e-05	0.000859
AC025539.1	≥5	1e-06	4.8e-05		AC026401.3	-2.24252	2e-06	0.00013
AC026150.1	≥5	0.001605	0.022855		MITD1	-2.24882	1e-06	4.3e-05
AC026462.5	≥5	0	0		LINC00888	-2.25123	0.002551	0.031842
AC027045.3	≥5	0.002993	0.035476		LINC01970	-2.26047	0.00246	0.030969
AC027088.2	≥5	4.2e-05	0.001436		MGAT4B	-2.26404	0.000451	0.009007
AC027369.1	≥5	0	0		KHDRBS3	-2.26764	2e-06	0.000127
AC027369.2	≥5	0.000876	0.014794		ADGB	-2.26935	0.000642	0.011772
AC027369.3	≥5	0.000789	0.0137		FRG1FP	-2.27406	0.00036	0.007679
AC027601.2	≥5	4.9e-05	0.001628		CASC18	-2.28459	0.001318	0.019763
AC034223.1	≥5	1e-06	3.6e-05		AC005062.1	-2.29834	0	0
AC036222.1	≥5	0.000819	0.014111		ALDH16A1	-2.29959	0.003582	0.040813
AC055840.1	≥5	7.2e-05	0.002232		AC106793.1	-2.30163	0	1.4e-05
AC063960.1	≥5	0.000707	0.012645		BET1	-2.30965	0.001982	0.026504
AC067930.5	≥5	0	1e-05		ZNF7	-2.3334	0.002007	0.026726
AC069185.1	≥5	0.003869	0.042974		OR9M1P	-2.34885	0.002945	0.035115
AC073525.1	≥5	0	1e-06		UBE2C	-2.36413	0	0
AC073530.1	≥5	0.000369	0.007829		EAPP	-2.36861	0.002365	0.030159
AC074091.1	≥5	0.000445	0.00895		ZCCHC10	-2.37293	0	0
AC078880.4	≥5	0.001288	0.019457		OR51M1	-2.37408	1e-05	0.000445
AC079117.1	≥5	0.001516	0.021826		AL590822.2	-2.38241	0.001667	0.023521
AC079209.1	≥5	0.003816	0.042605		DUT	-2.38929	2e-06	0.000111
AC083795.2	≥5	0.001943	0.026019		RHOXF1P3	-2.39339	0.003941	0.043554
AC084083.1	≥5	6e-05	0.001906		CCDC181	-2.39506	0.000206	0.005013
AC084121.1	≥5	1e-06	6.3e-05		MESP1	-2.40557	0.000153	0.004009
AC084121.13	≥5	0.003048	0.036019		C12orf29	-2.40582	1.5e-05	0.00064
AC084121.5	≥5	2.7e-05	0.001018		TPK1	-2.41506	0	0
AC084121.6	≥5	0	0		SELENOS	-2.42273	0	2e-06
AC087203.1	≥5	0.002236	0.028963		FSTL5	-2.43868	1.1e-05	0.000487
AC087203.3	≥5	1e-06	4.1e-05		OMA1	-2.43882	0.004504	0.047601
AC090017.1	≥5	0	0		XPA	-2.44779	2e-06	9.7e-05
AC090241.2	≥5	0	1e-06		MAP9	-2.44976	0	4e-06
AC090539.1	≥5	0.000875	0.014793		UBE2B	-2.46457	2e-06	0.000132
AC090971.3	≥5	0.00174	0.024144		UPF3B	-2.4713	3e-06	0.000156
AC092111.1	≥5	0	0		CYP46A1	-2.49991	0.001102	0.017403
AC092192.1	≥5	0.001154	0.017984		EFNA2	-2.50073	0.002637	0.032591
AC092598.1	≥5	0.002881	0.034711		AC023906.3	-2.5128	0.001356	0.020216
AC092617.1	≥5	0	0		TFAP2B	-2.51292	0	1.1e-05
AC092747.4	≥5	0.000681	0.012325		OLIG1	-2.51591	0.000379	0.007983
AC092979.2	≥5	9e-06	0.000424		NKAP	-2.51799	0.000241	0.005657
AC093725.2	≥5	1.5e-05	0.000618		AC008575.1	-2.54842	0.001429	0.020907
AC093730.1	≥5	0.000274	0.006232		RIC3-DT	-2.57159	0.003263	0.037853
AC093838.1	≥5	6e-06	0.000275		RSBN1L	-2.57704	8.8e-05	0.002603
AC096645.1	≥5	0.00186	0.025285		ING2	-2.60669	0	1e-06
AC097521.1	≥5	8.3e-05	0.00248		CKLF	-2.62024	0.001163	0.018057
AC097654.1	≥5	0.004442	0.0472		FKBP3	-2.621	0	2.4e-05
AC100756.3	≥5	0.000164	0.004246		AC016876.3	-2.62488	0.000178	0.004525
AC100781.1	≥5	0.002944	0.035112		CKAP4	-2.63427	4.2e-05	0.001436
AC103843.1	≥5	1e-06	5.5e-05		GTF2A2	-2.65083	0	0
AC104051.2	≥5	3e-06	0.000183		COMMD10	-2.6547	0	0
AC104758.5	≥5	0.000986	0.016139		MPHOSPH10	-2.67856	0	4e-06
AC104964.3	≥5	2.2e-05	0.000861		CHEK2	-2.68064	0	2e-05
AC105389.3	≥5	0.004633	0.048576		AC021752.1	-2.6818	3e-06	0.000185
AC105446.1	≥5	0.000139	0.003736		GLRX2	-2.69401	1.6e-05	0.000676
AC106774.2	≥5	0	0		LINC02147	-2.7027	0.000823	0.014165
AC106774.4	≥5	0	0		RPL13AP2	-2.70464	2.3e-05	0.000897
AC106872.1	≥5	0	2e-06		ZCCHC9	-2.70968	1e-06	5.9e-05
AC106872.11	≥5	0	1e-06		CD34	-2.71702	0.00036	0.007679
AC106872.8	≥5	0	3.2e-05		LINC01675	-2.72232	0.004801	0.049679
AC106872.9	≥5	0.000437	0.00883		LINC02260	-2.72761	0.000199	0.004901
AC113348.1	≥5	0	0		AC040169.4	-2.74469	0.000286	0.006439
AC113348.2	≥5	0	0		PDF	-2.75312	0.004205	0.045421
AC113404.1	≥5	0.000981	0.016082		FCRL1	-2.75586	0.001668	0.023521
AC116345.4	≥5	0.004592	0.048239		AC005414.1	-2.76849	5.9e-05	0.0019
AC116407.4	≥5	0.002372	0.0302		CAPN10	-2.7772	0.00045	0.009007
AC117386.2	≥5	0.003022	0.035783		NDUFAF2	-2.7875	0	4e-06
AC124864.2	≥5	4.2e-05	0.001448		SHD	-2.79551	4e-06	0.000201
AC126177.5	≥5	0	0		RXRB	-2.81898	0.004224	0.045587
AC127526.5	≥5	0.000103	0.002948		AC107214.1	-2.82218	0.000912	0.015198
AC129926.2	≥5	0.000812	0.01402		TRIM65	-2.8339	0.002551	0.031842
AC131180.1	≥5	1.3e-05	0.000554		AF146191.1	-2.83468	9e-06	0.000431
AC131280.1	≥5	1e-06	5.3e-05		TIAL1	-2.85011	0.000705	0.012631
AC134684.7	≥5	4.8e-05	0.001601		MRPL1	-2.86749	6e-06	0.000303
AC134684.9	≥5	2.4e-05	0.000938		AIPL1	-2.86816	0.000652	0.011879
AC136431.2	≥5	0	2.1e-05		RRAGC	-2.86905	0	2e-06
AC136777.2	≥5	0	0		AL355987.4	-2.87322	0.001463	0.021257
AC138207.7	≥5	0	0		LINC01931	-2.87912	0.000523	0.010136
AC138409.1	≥5	0.000869	0.014729		GTF2IRD2B	-2.8887	0.003779	0.04232
AC138951.1	≥5	0.000417	0.008553		C4orf48	-2.88896	0.000767	0.013403
AC183088.3	≥5	7.2e-05	0.002229		AC131206.1	-2.89921	0.000134	0.003643
AC233702.1	≥5	0.00012	0.003324		AP006621.3	-2.89976	0.004185	0.045316
AC233724.5	≥5	0.000149	0.003946		USP13	-2.90791	0	1e-06
AC233724.9	≥5	0	0		BHLHE22	-2.90794	0.001017	0.016469
AC239868.1	≥5	0.001063	0.016949		AC016705.1	-2.90944	0.00026	0.005984
AC243960.3	≥5	0	0		NR2F2	-2.91595	0	1.3e-05
AC245100.3	≥5	0.001608	0.022874		AC005954.1	-2.92876	0.00078	0.013586
AC245100.6	≥5	1.4e-05	0.000598		MRPS31	-2.9402	0	0
AC245297.1	≥5	1.5e-05	0.00064		AC139100.1	-2.9462	0.000719	0.012788
AC245297.3	≥5	1e-06	5.5e-05		NOP10	-2.95214	0	0
AC245517.4	≥5	0.001433	0.020938		AC125611.3	-2.97012	0.002602	0.032251
ACOX2	≥5	0.002408	0.030459		TMEM35B	-2.99214	1e-05	0.00044
ACPP	≥5	2e-06	0.000106		PCID2	-2.99968	0	0
ACSM2B	≥5	0	3e-06		BACE1-AS	-3.03914	0.002837	0.034359
ACTN2	≥5	5.7e-05	0.001847		KNG1	-3.05337	0.001044	0.016736
ADAM29	≥5	0.001875	0.025438		COX17	-3.07873	1e-06	6.3e-05
ADAMTS6	≥5	0.001812	0.024775		RPL7P1	-3.09291	0.002279	0.029352
ADCY10	≥5	3.3e-05	0.001218		C1orf35	-3.10241	0.00038	0.007995
ADGRL3-AS1	≥5	0.000307	0.006776		ATP5F1E	-3.10534	0	0
ADM	≥5	6e-06	0.000297		DNAAF4	-3.11013	0	0
ADRA2A	≥5	0.002779	0.033802		CCDC34	-3.11563	0	0
ADRB2	≥5	3e-06	0.000148		LLPH	-3.15256	0.000269	0.006142
AF235103.3	≥5	0	0		SMCO4	-3.15916	2.2e-05	0.000866
AGAP10P	≥5	0.001351	0.020176		AC009139.1	-3.16506	0.000714	0.012717
AGAP11	≥5	0.000127	0.003486		CLEC10A	-3.2068	0	0
AIRN	≥5	0.000679	0.012304		RGS9	-3.21439	3.4e-05	0.001235
AKAP12	≥5	0	1.9e-05		AL355773.1	-3.22007	0.00334	0.038516
AL023806.4	≥5	0	3e-06		FBXO48	-3.2722	0.000142	0.003788
AL031590.1	≥5	0.002137	0.028046		TMBIM4	-3.28311	2e-05	0.000802
AL031726.2	≥5	0.000161	0.004198		PRCD	-3.32693	0.000571	0.010801
AL049552.2	≥5	0.004466	0.047352		AL360294.1	-3.33148	0.001186	0.018308
AL096711.2	≥5	0.001242	0.018917		C5orf56	-3.3944	0.002119	0.027862
AL132799.1	≥5	0.000423	0.008661		NALCN-AS1	-3.41362	0.000286	0.006444
AL133240.2	≥5	0.003776	0.042311		NUDT22	-3.45149	0.003826	0.042658
AL136129.1	≥5	0	0		LRRC26	-3.45682	0.001453	0.021145
AL136985.3	≥5	0.000297	0.006601		KRT10	-3.47608	0.000209	0.005062
AL137001.2	≥5	0.000189	0.004736		AC073941.1	-3.4812	1e-06	7.6e-05
AL137026.1	≥5	0.004044	0.044373		SREK1IP1	-3.51713	0	0
AL157997.1	≥5	4.4e-05	0.001506		FFAR4	-3.52813	0.001229	0.018795
AL158064.1	≥5	0	0		TYRO3	-3.52943	3.9e-05	0.001358
AL161756.3	≥5	1.4e-05	0.000588		MYL5	-3.53069	6.8e-05	0.002129
AL162588.1	≥5	0	0		BOK-AS1	-3.53843	0.002002	0.026695
AL163534.1	≥5	0.001046	0.016747		ZNF81	-3.56594	0.000308	0.006785
AL353807.5	≥5	4e-06	0.000205		PIGBOS1	-3.57369	0	5e-06
AL355076.2	≥5	7e-05	0.00218		ZNF696	-3.5856	0.001124	0.017651
AL355607.2	≥5	0.003372	0.038811		NKX1-2	-3.58836	0.001421	0.020827
AL355870.2	≥5	0.00018	0.004565		IPO5P1	-3.63944	6e-06	0.000284
AL356737.1	≥5	0.000355	0.007628		C1orf146	-3.66799	0.000429	0.008728
AL359764.3	≥5	3.4e-05	0.001233		N6AMT1	-3.66904	0.001492	0.021619
AL359922.3	≥5	5.6e-05	0.001816		AC244517.5	-3.68699	0.004465	0.047352
AL365214.3	≥5	0	2e-06		ABHD1	-3.72003	0	3.2e-05
AL365229.1	≥5	0.001236	0.018859		DPH6-DT	-3.78462	0.00401	0.044112
AL390839.1	≥5	1e-06	5.2e-05		RPSAP36	-3.78679	0.001919	0.025825
AL391684.1	≥5	0	0		SAMD9L	-3.81505	0.003754	0.042081
AL445623.2	≥5	0.000472	0.009379		AL139815.1	-3.86166	0.00104	0.01672
AL445647.1	≥5	4.4e-05	0.001498		AC011840.1	-3.88196	5.1e-05	0.001681
AL449105.1	≥5	1e-06	4.5e-05		NAT14	-3.90147	0.003288	0.038009
AL512624.2	≥5	0.00241	0.030465		ZNF517	-4.03875	0.000526	0.010169
AL513166.2	≥5	0.000146	0.003898		FBXO46	-4.04701	0.000309	0.006803
AL589642.1	≥5	0.004244	0.045728		ZNF213	-4.06475	0.002696	0.033019
AL591178.2	≥5	0.000247	0.005764		SNORD3A	-4.1358	9e-06	0.000399
AL645933.3	≥5	0.004097	0.044638		Z98884.1	-4.17405	0.003227	0.037529
AL807776.1	≥5	0.000192	0.004768		SEMA6C	-4.23057	0.002275	0.029325
AL831711.1	≥5	0.001057	0.016895		ST20	-4.24024	0.001576	0.022539
AL844892.1	≥5	0.004485	0.047483		RNU4ATAC	-4.30647	8e-06	0.000373
AL929601.1	≥5	2.8e-05	0.001064		ZNF780B	-4.37389	0.000246	0.005763
ALG1L8P	≥5	0.000691	0.012436		BRI3	-4.42393	0	0
ALPG	≥5	0.000293	0.006552		PSD4	-4.54983	0	2.6e-05
AMPD1	≥5	0.000581	0.010909		CD72	-4.58189	0.004087	0.044589
ANKRD53	≥5	0.00091	0.015189		AC122108.2	-4.65682	3e-06	0.00014
ANXA2R	≥5	0	1e-06		AC078927.1	-4.69579	0.000359	0.007668
ANXA3	≥5	0.000254	0.005888		LINC02635	-4.8914	8e-06	0.000381
AP000459.1	≥5	0	0		CASR	-4.89781	0.000117	0.003252
AP000462.2	≥5	0.003723	0.041845		NLRP9P1	-4.91945	0.002956	0.035191
AP000527.1	≥5	0.001836	0.025018		RBAKDN	-4.94866	0.003371	0.038811
AP000550.3	≥5	0.002385	0.030318		RAB13	-4.95842	0	3.4e-05
AP000662.1	≥5	0	3e-06		AC012615.2	≤-5	0.003256	0.037797
AP001021.3	≥5	0.001197	0.018428		AC068473.5	≤-5	0.000972	0.015953
AP001266.2	≥5	0.000356	0.007628		AC087393.2	≤-5	0.00259	0.032133
AP002383.3	≥5	0	0		AC104109.2	≤-5	9.8e-05	0.002821
AP002954.2	≥5	2e-06	0.000111		AC104116.1	≤-5	1.5e-05	0.000619
AP003122.1	≥5	9e-06	0.000431		AC104758.2	≤-5	0.000632	0.011664
AP004607.6	≥5	0	0		AC104794.4	≤-5	0.000158	0.004132
AP004833.1	≥5	0	0		AF228730.4	≤-5	1.9e-05	0.000787
AP005210.2	≥5	7e-06	0.000354		AL035417.2	≤-5	0.000227	0.005398
AP006587.4	≥5	0.000196	0.004844		AL590133.2	≤-5	0.000226	0.005398
ARHGAP23	≥5	0.000163	0.004219		APOH	≤-5	0.000127	0.003483
ART3	≥5	0	1e-06		C12orf73	≤-5	0.000126	0.003468
AZGP1	≥5	0.000174	0.004442		CLUHP3	≤-5	0.00025	0.005829
BAG3	≥5	9e-06	0.000424		KCTD9P6	≤-5	0.001533	0.021993
BCO2	≥5	0.000154	0.004042		LINC01116	≤-5	3e-05	0.001112
BHLHE41	≥5	0.001603	0.022842		MMP15	≤-5	0.001704	0.023782
BLVRA	≥5	0.000298	0.00662		PCAT18	≤-5	0.00169	0.023643
BOC	≥5	0.000226	0.005396		RCC2-AS1	≤-5	4e-05	0.00138
BTG2	≥5	0.001939	0.026019		SCOC-AS1	≤-5	0.000208	0.005054
C11orf88	≥5	1.2e-05	0.000514		SSC4D	≤-5	0.001628	0.02313
C1DP2	≥5	0	1.6e-05
C1DP3	≥5	0.000215	0.005156
C1DP4	≥5	0	1.3e-05
C1orf116	≥5	0.000539	0.010342
C4orf46	≥5	0.000187	0.004711
C5orf30	≥5	0.000282	0.006376
C7orf69	≥5	0.001694	0.023683
C9orf139	≥5	0	0
CADM2	≥5	4.7e-05	0.001576
CAMK2N1	≥5	0.00045	0.009007
CCL15	≥5	0.000425	0.008673
CCNA1	≥5	0	0
CCNJP2	≥5	0.002724	0.03333
CD200R1	≥5	0	1.5e-05
CD22	≥5	0.00139	0.020525
CD53	≥5	8e-06	0.00037
CDH10	≥5	0.001633	0.023176
CDH18-AS1	≥5	3e-05	0.001112
CDH19	≥5	0.000324	0.007078
CDK3	≥5	0.001787	0.024555
CFAP58-DT	≥5	4.8e-05	0.001606
CHAT	≥5	0.004536	0.047799
CHRM2	≥5	0.000253	0.005884
CLC	≥5	7.6e-05	0.00231
CLDN16	≥5	0.001157	0.017994
CLEC1B	≥5	0.002427	0.030622
CNKSR3	≥5	1e-06	6.7e-05
CNTNAP3P1	≥5	8.8e-05	0.002607
CNTNAP3P5	≥5	0.000578	0.010883
CR381670.2	≥5	0	0
CRABP2	≥5	2e-06	9.1e-05
CROCC	≥5	0.003819	0.042605
CST1	≥5	0.001352	0.02018
CST8	≥5	0	6e-06
CTSLP6	≥5	0.002579	0.032039
CXCR4	≥5	0	0
CYP26A1	≥5	4.2e-05	0.001436
DAB2	≥5	8e-06	0.000373
DAZ1	≥5	0.000467	0.009284
DAZ2	≥5	0.004679	0.048834
DBR1	≥5	6.3e-05	0.001996
DDX3Y	≥5	0.002002	0.026695
DENND1B	≥5	0.001857	0.025274
DEPP1	≥5	0.001207	0.018545
DGKH	≥5	1.2e-05	0.000522
DLX1	≥5	0.000489	0.009634
DLX3	≥5	3.8e-05	0.001319
DLX5	≥5	0.000316	0.006924
DSG3	≥5	0.002747	0.033479
DUXA	≥5	0	0
EEF1GP7	≥5	0	3.3e-05
EFNA1	≥5	0	0
EGR2	≥5	1.7e-05	0.000676
ELAVL4	≥5	2e-06	0.000103
ELF3	≥5	7.2e-05	0.002232
ELL3	≥5	1.3e-05	0.000567
ELOA2	≥5	0.000134	0.003641
EME2	≥5	0.000206	0.005018
EN1	≥5	6e-06	0.000288
ENC1	≥5	0.000109	0.003091
EPHA1-AS1	≥5	0.000148	0.003942
EPHA6	≥5	0.001614	0.022945
FABP7	≥5	0.000426	0.008673
FAM13A-AS1	≥5	0.004815	0.049745
FAM182A	≥5	4e-06	0.000223
FAM20A	≥5	0.004146	0.045039
FAM218A	≥5	0.000131	0.003593
FAM43A	≥5	9.6e-05	0.002779
FAM66D	≥5	0	0
FAM90A1	≥5	8e-06	0.000385
FAM90A11P	≥5	0	0
FAM90A12P	≥5	0	0
FAM90A13P	≥5	0	0
FAM90A24P	≥5	0	0
FAM90A26	≥5	0	0
FAM90A27P	≥5	0	2e-06
FAM90A28P	≥5	0	0
FAM90A2P	≥5	0.000929	0.015447
FAM90A4P	≥5	0.000186	0.004704
FLRT2	≥5	0	0
FOLH1	≥5	0.00021	0.00508
FOSL1	≥5	0.003967	0.043792
FP325330.3	≥5	0.002584	0.032081
FRG2	≥5	0	0
FRG2B	≥5	0	0
FRG2C	≥5	0	0
FRG2EP	≥5	0	0
FRG2FP	≥5	0	1e-06
FRG2JP	≥5	0.000104	0.002966
FSTL1	≥5	0.001295	0.019521
FUT9	≥5	4.1e-05	0.001407
GADD45B	≥5	1e-06	6.7e-05
GATA2	≥5	0.000364	0.007751
GATA6	≥5	0.001202	0.018483
GBP1	≥5	0.001288	0.019457
GDF15	≥5	3e-06	0.000186
GDNF-AS1	≥5	0.002499	0.031361
GDPD3	≥5	0.000555	0.010568
GGT3P	≥5	0.000814	0.014038
GLIS2	≥5	0.000173	0.004422
GNG11	≥5	0.002485	0.031242
GNL3LP1	≥5	0	1.3e-05
GNRH1	≥5	9e-06	0.000419
GOLGA8J	≥5	0.000795	0.013761
GOLGA8O	≥5	0.002451	0.030877
GOLGA8R	≥5	2e-06	0.000123
GPRC5B	≥5	0.000186	0.004704
H2AFZ	≥5	0	0
H3.Y	≥5	0	0
HAAO	≥5	0.001295	0.019521
HAND1	≥5	0	0
HBA2	≥5	0.000269	0.006142
HBEGF	≥5	0.001494	0.021624
HIST1H2AJ	≥5	0.001512	0.021787
HIST1H2APS1	≥5	0.000191	0.00475
HIST1H4C	≥5	0.001135	0.0178
HLA-DRB1	≥5	0.000438	0.00884
HLA-L	≥5	0.000939	0.015551
HNRNPCL1	≥5	0	0
HNRNPCL2	≥5	0	0
HNRNPCL3	≥5	0	0
HOXB6	≥5	4e-06	0.000205
HOXC10	≥5	7.8e-05	0.002377
ID4	≥5	0.001635	0.023176
IDO2	≥5	0.001885	0.02551
IGHM	≥5	0	0
IGHV3-13	≥5	5e-06	0.000252
IGHV3-36	≥5	0	0
IGHV3-38	≥5	0	0
IGHV3-66	≥5	0	1.3e-05
IL1A	≥5	0.000266	0.006092
IL1RL1	≥5	0.003122	0.036632
IL33	≥5	0.000325	0.00709
INSM2	≥5	0.003348	0.038591
IRF4	≥5	1e-06	6.4e-05
IRF7	≥5	0.001146	0.017911
IRX5	≥5	0.000434	0.008794
ITLN1	≥5	0.000834	0.014318
JUN	≥5	0.003317	0.038313
JUNB	≥5	2e-06	0.000105
KCNJ2	≥5	0.001568	0.022448
KCNK1	≥5	0	2e-06
KCTD6	≥5	0.001398	0.020589
KDM4E	≥5	0	0
KDM4F	≥5	2e-06	0.000125
KHDC1L	≥5	0	0
KHDC1P1	≥5	2e-06	0.000121
KIAA0408	≥5	0.000213	0.005117
KIF21A	≥5	3.9e-05	0.001358
KITLG	≥5	2e-06	9.2e-05
KLF10	≥5	5.7e-05	0.001827
KLF17	≥5	2.2e-05	0.000867
KLF18	≥5	0	0
KLK11	≥5	0.000312	0.00686
KLK4	≥5	0.000273	0.006206
KRT19	≥5	0.00232	0.02974
KRTAP11-1	≥5	0	0
LAMA3	≥5	5e-06	0.000266
LBX1-AS1	≥5	0.002139	0.028046
LEUTX	≥5	0	0
LGI1	≥5	0.000501	0.00981
LINC00278	≥5	0.003819	0.042605
LINC00466	≥5	0.000389	0.008113
LINC00601	≥5	0.001951	0.026094
LINC00604	≥5	0.001009	0.016365
LINC00624	≥5	0	1e-06
LINC00680	≥5	0.000283	0.006379
LINC00869	≥5	7e-06	0.000349
LINC01035	≥5	0	4e-06
LINC01145	≥5	8e-06	0.000381
LINC01193	≥5	2e-06	9.1e-05
LINC01197	≥5	0	0
LINC01474	≥5	8e-06	0.000385
LINC01480	≥5	0	1e-06
LINC01514	≥5	0.00297	0.035299
LINC01518	≥5	0.001	0.016279
LINC01571	≥5	7.5e-05	0.002295
LINC01674	≥5	0.0042	0.045389
LINC01684	≥5	9.5e-05	0.002764
LINC01687	≥5	0	0
LINC01761	≥5	1e-06	5.7e-05
LINC01821	≥5	0	0
LINC01891	≥5	2.8e-05	0.001061
LINC01909	≥5	0.001345	0.020115
LINC02028	≥5	7.5e-05	0.002295
LINC02096	≥5	0	0
LINC02218	≥5	0.000671	0.012161
LINC02380	≥5	0.002729	0.033366
LINC02404	≥5	0.000169	0.004345
LINC02445	≥5	0.00139	0.020525
LINC02515	≥5	0.002857	0.034491
LINC02522	≥5	3e-05	0.001106
LINC02528	≥5	1e-06	7.7e-05
LINC02608	≥5	0.00044	0.008856
LINC02623	≥5	0.002642	0.032606
LPCAT2	≥5	0.000603	0.011249
LRRC37A6P	≥5	0.002375	0.030222
LRRN3	≥5	0.000162	0.004219
MAFB	≥5	2.2e-05	0.000867
MAGEA9B	≥5	0.001416	0.020779
MAP3K8	≥5	3.6e-05	0.001273
MBD3L2	≥5	0	0
MBD3L2B	≥5	0	0
MBD3L3	≥5	0	0
MBD3L4	≥5	0.000387	0.008089
MBD3L5	≥5	0	0
MED15P9	≥5	0	4e-06
MEG3	≥5	0	1e-06
MFAP5	≥5	3.1e-05	0.001137
MINDY4B	≥5	0.001657	0.023406
MIR4422HG	≥5	0.000388	0.008096
MPZL2	≥5	0	1.5e-05
MTCO1P40	≥5	0.000323	0.007048
MTND6P4	≥5	8.1e-05	0.002445
MYB	≥5	0.001383	0.020459
MYC	≥5	0	0
MYCN	≥5	0.001187	0.018308
MYLK3	≥5	0	0
NANOGNB	≥5	1e-06	5.4e-05
NAT16	≥5	0.000372	0.00787
NBEAP1	≥5	4.4e-05	0.001511
NDST3	≥5	9.6e-05	0.002779
NELL2	≥5	0.002902	0.034874
NF1P1	≥5	1e-05	0.000455
NF1P8	≥5	0.000771	0.013449
NF1P9	≥5	1e-06	7.8e-05
NFIA	≥5	1e-06	4.3e-05
NFKBIZ	≥5	0.00289	0.034798
NINJ1	≥5	0.000882	0.014833
NKX2-5	≥5	0.004027	0.044235
NMBR	≥5	0.000728	0.012917
NMUR2	≥5	0	0
NNAT	≥5	0.003521	0.040239
NOS1	≥5	0.001039	0.016717
NPTX1	≥5	0.002199	0.028649
NR4A2	≥5	0.000356	0.007628
NRARP	≥5	0.000488	0.009634
NRIR	≥5	5e-06	0.000267
OR10G3	≥5	0	0
OR1A1	≥5	2e-06	0.000129
OR2AO1P	≥5	0.001182	0.018269
OR4G11P	≥5	0.002025	0.026885
OR7A5	≥5	0.001446	0.021093
OR7E12P	≥5	0.002506	0.03143
OTX1	≥5	0.000125	0.003439
OVGP1	≥5	0	0
OVOL1	≥5	0	0
PANCR	≥5	0.000855	0.014544
PARP8	≥5	3.1e-05	0.001149
PAX3	≥5	0.004447	0.047239
PCDH11Y	≥5	0.000578	0.010888
PCDH7	≥5	0.000383	0.008042
PCDH8	≥5	1e-06	6.1e-05
PCED1B	≥5	0.003081	0.036311
PDCL2	≥5	0.000777	0.013529
PDE5A	≥5	5e-06	0.000269
PDGFC	≥5	0.00202	0.026866
PERP	≥5	0.00016	0.004167
PHOX2B	≥5	0.000899	0.015067
PIMREG	≥5	9.4e-05	0.002754
PIPSL	≥5	0.000701	0.012592
PLA2G2A	≥5	4e-06	0.000214
PLA2G4A	≥5	0.000722	0.012838
PLAC4	≥5	1e-06	4.3e-05
PM20D1	≥5	7e-06	0.000355
PMAIP1	≥5	0	2.1e-05
PMP22	≥5	0.000149	0.003946
PPIAP77	≥5	0.000136	0.0037
PRAMEF1	≥5	0	0
PRAMEF10	≥5	0	0
PRAMEF11	≥5	0	0
PRAMEF12	≥5	0	0
PRAMEF13	≥5	0	0
PRAMEF14	≥5	0	0
PRAMEF15	≥5	0	0
PRAMEF17	≥5	0.001426	0.020885
PRAMEF18	≥5	6e-06	0.000289
PRAMEF19	≥5	9e-06	0.00043
PRAMEF2	≥5	0	0
PRAMEF20	≥5	0	1e-06
PRAMEF25	≥5	0	0
PRAMEF26	≥5	0	0
PRAMEF27	≥5	0	0
PRAMEF28P	≥5	0	0
PRAMEF33	≥5	0	0
PRAMEF34P	≥5	0	1e-06
PRAMEF35P	≥5	2.1e-05	0.000839
PRAMEF36P	≥5	0	0
PRAMEF4	≥5	0	0
PRAMEF5	≥5	0	0
PRAMEF6	≥5	0	0
PRAMEF7	≥5	0	0
PRAMEF8	≥5	0	0
PRAMEF9	≥5	0	0
PRDM1	≥5	0.00015	0.003957
PRDM14	≥5	0.001362	0.020234
PRDM8	≥5	0.001446	0.021093
PRKG1-AS1	≥5	0	2e-06
PROM1	≥5	0.000118	0.003282
PRPH	≥5	3e-06	0.000146
PRR20A	≥5	0	0
PRR20G	≥5	0	2.6e-05
PRR23D1	≥5	0	0
PTCSC3	≥5	0.000581	0.010909
PTGER3	≥5	9e-06	0.000415
PTGER4	≥5	2.4e-05	0.000935
PTPN22	≥5	0.001557	0.022306
PYGL	≥5	0.000318	0.006949
PYY	≥5	0.000588	0.011017
RAB17	≥5	0.002747	0.033479
RAB31	≥5	0.001742	0.024156
RAPGEF4	≥5	0.000929	0.015447
RASD1	≥5	0	2.1e-05
RBBP6	≥5	0	0
RBM47	≥5	4.7e-05	0.001572
RBMY1A1	≥5	0	0
RBMY2BP	≥5	0.000174	0.004446
RBMY2FP	≥5	0.000794	0.013761
REXO1L6P	≥5	3.9e-05	0.001368
RFPL1	≥5	0	3e-06
RFPL2	≥5	0	0
RFPL4A	≥5	0	0
RFPL4AL1	≥5	0	0
RFPL4B	≥5	0	0
RGPD4	≥5	2.2e-05	0.000877
RHOB	≥5	7.3e-05	0.002252
RHOBTB1	≥5	0	4e-06
RORB	≥5	2.1e-05	0.000851
RPL10L	≥5	0.001736	0.024101
RPL10P9	≥5	0	0
RPL23AP66	≥5	0.001433	0.020938
RPL36AP48	≥5	0.004771	0.049508
RPL7L1P10	≥5	0.000295	0.006583
RPL7P35	≥5	0	0
RPS17P11	≥5	1.6e-05	0.000655
RPS4Y1	≥5	0.000447	0.008972
RRAGD	≥5	0.001897	0.025622
S100A13	≥5	0.001696	0.023706
S100A4	≥5	3e-06	0.000148
S100B	≥5	0.000527	0.010173
SAMD7	≥5	0.004829	0.049838
SCD	≥5	0.000307	0.006776
SCG3	≥5	0.000367	0.007793
SEL1L3	≥5	5e-06	0.00027
SELENOP	≥5	0	1.3e-05
SEMA6A-AS2	≥5	0.000104	0.002964
SERPINA5	≥5	0.002563	0.031923
SGCG	≥5	0	7e-06
SIX2	≥5	0.002489	0.031274
SLC12A1	≥5	1.6e-05	0.000646
SLC16A6	≥5	0.002178	0.028436
SLC1A3	≥5	0.000141	0.003775
SLC2A3	≥5	0	3.2e-05
SLC34A2	≥5	0	0
SLC39A2	≥5	0	0
SLC40A1	≥5	0.000197	0.004867
SLC4A4	≥5	0.003736	0.041903
SLCO5A1	≥5	0.00316	0.036939
SMG1P2	≥5	1.4e-05	0.000597
SMG1P4	≥5	2.1e-05	0.000829
SMPD4P1	≥5	0.00164	0.023223
SMTN	≥5	0.000506	0.009894
SNAI1	≥5	0	0
SNAI1P1	≥5	0	2e-06
SNAI2	≥5	5e-06	0.000239
SNX15	≥5	2.8e-05	0.00106
SORD	≥5	0.003901	0.043199
SOX2	≥5	0.000259	0.005976
SPRY2	≥5	4.2e-05	0.001448
SRY	≥5	0.000564	0.010705
SSU72P2	≥5	0	0
SSU72P4	≥5	0	0
SSU72P6	≥5	0	0
SSU72P7	≥5	0	2e-06
SSU72P8	≥5	0	0
STC2	≥5	0	2e-05
STX16-NPEPL1	≥5	0.003736	0.041903
SYT13	≥5	0.000295	0.006581
SYT8	≥5	2e-06	0.000121
TAF11L11	≥5	0	0
TAF11L12	≥5	0	0
TAF11L13	≥5	0	1.6e-05
TAF11L14	≥5	0.000541	0.010354
TAF11L2	≥5	0	1.6e-05
TBL1Y	≥5	9e-06	0.000415
TDRG1	≥5	0.000424	0.008665
TEC	≥5	3.4e-05	0.001233
TGIF1	≥5	2.2e-05	0.000863
THEGL	≥5	8.1e-05	0.002434
TMEM176A	≥5	9.6e-05	0.002779
TMEM71	≥5	0.000914	0.015224
TNF	≥5	0	0
TPRX1	≥5	2e-06	0.000133
TRIM2	≥5	2.1e-05	0.00084
TRIM43	≥5	0	0
TRIM43B	≥5	0	0
TRIM43CP	≥5	0	0
TRIM48	≥5	0	0
TRIM49	≥5	0	0
TRIM49B	≥5	0	0
TRIM49C	≥5	0	0
TRIM49D1	≥5	0	0
TRIM49D2	≥5	0	0
TRIM51	≥5	0	0
TRIM51BP	≥5	0	0
TRIM51CP	≥5	0	0
TRIM51DP	≥5	0.000863	0.014646
TRIM51EP	≥5	0.00088	0.014824
TRIM51FP	≥5	0	0
TRIM51GP	≥5	0	0
TRIM51HP	≥5	0	0
TRIM53AP	≥5	0	0
TRIM53BP	≥5	0	0
TRIM53CP	≥5	0	0
TRIM64	≥5	0	0
TRIM64B	≥5	0	0
TRIM64C	≥5	0.000203	0.004971
TRIM64DP	≥5	0	0
TRIM64EP	≥5	0	0
TRIM64FP	≥5	0	0
TSPY4	≥5	0.001462	0.021254
TUBB2A	≥5	3e-06	0.000174
UBE3AP2	≥5	0.003383	0.038914
UBTFL2	≥5	2e-05	0.000802
UBTFL3	≥5	0	0
UBTFL5	≥5	0	1e-06
UBTFL6	≥5	1e-06	7.4e-05
UBTFL7	≥5	1.3e-05	0.000566
UGT1A6	≥5	0.000238	0.005606
UNC5B-AS1	≥5	1.7e-05	0.000692
USP17L16P	≥5	0.001152	0.017965
USP17L20	≥5	0	7e-06
USP17L22	≥5	1.3e-05	0.000553
USP17L7	≥5	0	6e-06
USP17L9P	≥5	7.3e-05	0.002253
USP29	≥5	0	0
VCX3B	≥5	0.003029	0.035852
VCY	≥5	1e-06	7.5e-05
WNT16	≥5	0.003514	0.040197
XBP1P1	≥5	0.001508	0.021758
XIAPP3	≥5	0.003714	0.041812
Z86062.2	≥5	0.000137	0.003709
ZBED3-AS1	≥5	1e-06	3.9e-05
ZFP36L1	≥5	1e-06	3.6e-05
ZFY	≥5	0.002073	0.027346
ZIM3	≥5	4e-06	0.000197
ZMAT4	≥5	0.000567	0.010735
ZNF280A	≥5	0	1e-06
ZNF479	≥5	9.3e-05	0.002707
ZNF519P3	≥5	0.004391	0.046861
ZNF608	≥5	0	2.2e-05
ZNF622	≥5	0	1.7e-05
ZNF679	≥5	1e-06	8.9e-05
ZNF705A	≥5	0	4e-06
ZNF705B	≥5	0.001644	0.023273
ZNF705D	≥5	0.000262	0.006013
ZNF705E	≥5	0	0
ZNF705G	≥5	2e-06	0.000114
ZNF735	≥5	0.000115	0.003206
ZRSR2P1	≥5	0.002923	0.034941
ZSCAN4	≥5	0	0
ZSCAN5B	≥5	0	0
ZSCAN5C	≥5	0	0
ZSCAN5DP	≥5	0	0
AL161645.2	4.99768	0.000637	0.011704
AC112777.1	4.98823	0	0
OLA1P3	4.9757	0	0
AC093884.1	4.97173	5e-05	0.001676
OAZ2	4.96185	6e-06	0.000289
AP000235.1	4.96117	0.004387	0.046841
CDRT1	4.95696	0.00063	0.011635
AC243829.2	4.94297	0.003006	0.035618
AC012501.1	4.94158	0.003266	0.037867
LINC02394	4.9382	0.001305	0.019643
AC068446.3	4.93128	0.00062	0.011494
HLF	4.9267	8.6e-05	0.002557
AC084024.4	4.91511	0.000876	0.014794
CDH9	4.9103	0.001039	0.016717
SOX21-AS1	4.90845	0.002537	0.03172
AC009135.1	4.90344	0.003886	0.043112
PAM	4.90146	0.000342	0.007411
SYCP1	4.89929	0.00049	0.009647
HPYR1	4.89366	1e-06	6.1e-05
WFDC12	4.88916	0.002252	0.029118
AC137894.3	4.8856	6.5e-05	0.002041
AL359195.2	4.8683	0.000851	0.014522
ISLR2	4.84721	0.000989	0.016164
AC097636.2	4.84647	6e-06	0.000287
GADD45A	4.83908	0.001781	0.024527
Z99129.4	4.83564	0.000636	0.011701
AC060766.6	4.8316	0.001491	0.021611
AL512484.1	4.82785	0.000509	0.009943
KIF25	4.82733	0.002094	0.027561
AC107079.1	4.82449	0.000753	0.013204
ISL2	4.8233	0.003323	0.038359
Z98755.1	4.82055	0.00051	0.00995
PTAFR	4.81933	0.004005	0.044096
AL137018.1	4.80719	0.002316	0.029715
LXN	4.8016	0.00169	0.023643
AC106712.1	4.79894	0.002988	0.035469
ASNS	4.79812	0	0
RIPPLY2	4.7938	0.001395	0.02057
AC007463.2	4.79297	0.00034	0.007367
PNP	4.79055	3.6e-05	0.001266
AL713852.2	4.77005	0.003678	0.041549
AL353660.1	4.76203	0.001722	0.023952
AC095060.1	4.76177	0.00088	0.014824
CD226	4.76165	0.000383	0.008042
AL009178.3	4.75242	0.004663	0.048739
LINC02274	4.75094	0.001942	0.026019
AL121985.1	4.74807	0.002159	0.028223
AC005343.1	4.74784	0.002155	0.02819
CLEC2D	4.74735	3.4e-05	0.001233
SSU72P5	4.74231	2.1e-05	0.000829
AC009654.1	4.72297	5.9e-05	0.001892
LINC02384	4.70791	2e-06	0.000108
TBR1	4.70317	0.000909	0.015189
LINC00456	4.69754	0.000732	0.012968
DHRS7	4.68353	0.00021	0.005081
AL365204.2	4.67811	0.000747	0.01313
LINC01495	4.67029	0.004197	0.04538
PLA2R1	4.66456	0.000191	0.004752
KHDC1	4.66323	0	2.5e-05
AL117382.1	4.65761	0.003111	0.036545
OVCH1-AS1	4.65738	0.001828	0.02492
AL137802.2	4.65735	0.001397	0.020589
AC015819.1	4.65148	0.002135	0.028044
AL359502.2	4.65054	1e-06	3.8e-05
OR9H1P	4.63954	0.000525	0.010159
AL592158.1	4.63762	0.000386	0.008079
AP003122.2	4.63476	0.000936	0.01553
AC007333.2	4.63399	0.002649	0.032651
AL592494.1	4.62657	0.003888	0.043112
COMP	4.6242	0.004022	0.044203
PIK3AP1	4.61665	0.000525	0.010159
AC103957.1	4.60986	0.000191	0.00475
TRIML2	4.60503	0.001068	0.016993
AF107885.2	4.60238	1.4e-05	0.000599
AC025576.3	4.59667	0.000578	0.010883
SKINT1L	4.58618	0.001291	0.019483
AL390755.3	4.58172	0.003141	0.036792
EFCAB3	4.57788	0.00165	0.023332
AL391095.1	4.56869	0.000284	0.006413
AC097480.2	4.5664	0.000145	0.003851
PALMD	4.5555	0.000416	0.008549
AC069360.1	4.54813	0.000383	0.008042
AC140168.1	4.53824	0.001044	0.016736
DNAJC5B	4.52721	0.004512	0.047612
AC022558.2	4.52292	0.001044	0.016736
AC016821.1	4.51849	1e-06	7e-05
ZNF596	4.51695	0	1e-06
HIST2H2BC	4.51305	0.00097	0.015953
MED31	4.49454	0.000178	0.00451
AC244472.1	4.49322	1.4e-05	0.000607
CCDC80	4.49296	0.000642	0.011772
LINC00547	4.48966	1e-06	8.7e-05
LINC01446	4.48517	0.00075	0.013169
TUBA1A	4.48321	0.002923	0.034941
TAF11L5	4.47291	0.000111	0.003122
MYOM3	4.46941	0.001	0.016279
SEMA5B	4.46729	0.002008	0.026728
AC060234.2	4.45757	0.000287	0.006459
HYDIN2	4.45371	0.003243	0.037662
SRSF2	4.44832	1e-06	4.3e-05
AC087894.1	4.44712	0.001748	0.024187
C1orf61	4.44236	0.004061	0.044473
AL121759.2	4.4421	0.004299	0.046158
LDLRAD4	4.43824	0.000245	0.005741
AC016168.4	4.42765	5e-06	0.000237
AC108168.1	4.41803	0.000227	0.005398
OTX2-AS1	4.41314	2e-06	0.000114
AC114341.2	4.40059	0.000836	0.014328
ZNF625-ZNF20	4.39984	0.00297	0.035299
AC133681.1	4.38996	0	2.3e-05
GPR68	4.38548	0.001362	0.020234
AL353572.4	4.37989	0.003857	0.042894
AC008870.4	4.37234	0.004498	0.047575
PCAT14	4.37054	1.8e-05	0.000737
HMGA2	4.36815	0.003388	0.038948
ZSCAN5A	4.35255	0	0
AC008977.1	4.34418	4.5e-05	0.001516
LINC01653	4.34003	0.001811	0.024775
GOLGA6L1	4.33958	0.000633	0.011664
AC026355.2	4.31804	6.9e-05	0.00214
AC005336.3	4.31292	0.000119	0.003297
LINC01427	4.31001	8.3e-05	0.002474
CDK2AP2P2	4.30518	0.003036	0.035891
LAYN	4.29779	0.000703	0.012615
LRRC34	4.29526	0.000547	0.010461
AC073172.2	4.28259	9.9e-05	0.002857
AL359740.1	4.26418	0.004737	0.049306
GRB2	4.24581	0.002218	0.028782
TREML2	4.24515	0	0
SNHG30	4.22872	0.002642	0.032606
SETD7	4.22334	0.001672	0.023544
AC074052.2	4.21244	0.000317	0.006949
AL591806.3	4.21181	0.002664	0.032713
SEPT4	4.21083	0.000834	0.014318
DENND2C	4.20471	1.4e-05	0.000598
AC055874.1	4.20339	0.000623	0.011529
AL691515.1	4.20191	1.6e-05	0.00067
RFXAP	4.18889	0.002025	0.026885
ID2	4.18686	1e-05	0.000448
AC012313.1	4.18375	0.000345	0.007441
CC2D2A	4.17684	0.000268	0.006127
AC063938.1	4.17557	0.003967	0.043792
PURPL	4.16168	7e-06	0.000319
RASAL2-AS1	4.15588	5.2e-05	0.001704
FXYD4	4.14593	0.001252	0.019046
AC020651.2	4.13945	0.00071	0.012682
CALHM4	4.13812	0.000841	0.014391
AL590068.3	4.13339	0.000223	0.005341
AC232271.2	4.12593	0.002571	0.031983
AC007326.5	4.11779	0.000148	0.003941
MEIS2	4.11522	0.001943	0.026019
SLC8B1	4.11383	0.002209	0.028752
LINC02133	4.1078	0.001167	0.018083
ARGFX	4.10275	0.000746	0.01313
KRT8	4.09724	0.000862	0.014638
LINC02043	4.09193	0.001147	0.017911
MYH6	4.09098	0.0004	0.008287
USP17L11	4.07342	0.000403	0.008317
CSKMT	4.06319	0.000344	0.007436
LINC01445	4.05972	0.003598	0.040953
PLPP3	4.05545	0.00045	0.009007
AL355916.1	4.0395	0.001482	0.02149
AL161935.3	4.02879	2.1e-05	0.000829
USP17L2	4.00904	0.000195	0.004814
AC004706.3	4.00652	0.000652	0.011879
TMEM212	3.99939	0.00019	0.004736
AC091691.2	3.99809	0.002571	0.031983
LINC01619	3.99136	0.001991	0.02661
AL033519.4	3.99124	0.002658	0.03271
TRMT9B	3.97453	0.000112	0.003148
L3MBTL4-AS1	3.97305	3.5e-05	0.001262
GSG1	3.95796	0.003031	0.035853
ZFHX4	3.94352	0.000811	0.01402
MEF2C-AS1	3.9421	0.000683	0.012333
AL355347.1	3.94113	0	3e-06
CLEC4E	3.93742	0.002213	0.028781
AL023875.1	3.91956	7.8e-05	0.002378
NOTCH2	3.91136	1e-06	8.9e-05
TRPC6P	3.90605	6.3e-05	0.001993
PGM2L1	3.90055	0.002692	0.032986
BTBD1	3.90023	0.003969	0.043792
AL358232.2	3.89929	0.000132	0.003597
AC112481.2	3.89208	1.1e-05	0.000487
CACHD1	3.88908	0.000627	0.011603
AL035411.3	3.88863	5e-06	0.000267
TTLL7	3.87942	1.4e-05	0.000596
AC087632.1	3.86762	8.7e-05	0.002587
SLC2A2	3.83753	0.004755	0.049431
AL009179.1	3.83606	0.000887	0.014901
AC020928.1	3.83599	0.001795	0.02462
ROR1-AS1	3.82894	0.00024	0.005635
AC005154.2	3.82345	0.00212	0.027863
AC007390.2	3.81411	1.4e-05	0.000597
AC090629.1	3.80953	1e-06	3.8e-05
AL022151.1	3.80292	0	5e-06
AC009487.4	3.80008	0	7e-06
PTENP1-AS	3.79893	0.000165	0.004256
C6orf141	3.79674	0.002515	0.031505
AC008072.1	3.79426	4e-06	0.000205
UGDH-AS1	3.793	0	1e-06
AC017099.2	3.79197	0.000208	0.005054
AP003175.1	3.77276	0.000105	0.003
AP000705.2	3.7657	1.2e-05	0.000539
ATP5PBP7	3.75381	3.1e-05	0.001147
PDE11A	3.74185	0.000289	0.006488
LYN	3.7388	0.000981	0.016082
HSPA2	3.73087	0.000622	0.011529
AL662795.2	3.72691	0.001507	0.021757
TRIM38	3.72198	6.2e-05	0.001985
AFMID	3.69974	0.000262	0.006013
MIR4435-2HG	3.69619	0.000613	0.011409
AC091074.1	3.67732	0.003156	0.036932
LINC02466	3.65398	0.001556	0.022299
HTN1	3.65371	2.4e-05	0.000942
LINC01297	3.64829	0.004091	0.044589
C8orf89	3.64467	0.003582	0.040813
PHLPP2	3.64463	0.003671	0.041493
GNGT1	3.63924	0.001036	0.016706
AL035252.5	3.63458	0.000208	0.005054
AL352979.2	3.62759	0.002922	0.034941
NWD1	3.60621	1.6e-05	0.000645
LINC00668	3.60543	0.004113	0.044766
EXPH5	3.60461	0.000522	0.010136
AL357141.1	3.60187	0	2e-05
FGF18	3.59854	0.000734	0.012996
AC097532.1	3.5953	0.002424	0.030601
PCAT19	3.587	0.001779	0.024522
AC044839.2	3.58287	0.000252	0.005847
MYORG	3.57797	0	4e-06
AL354863.1	3.57546	4e-06	0.000223
AL355474.1	3.57432	0.001635	0.023176
AL359208.1	3.55809	0.003057	0.036067
AC113383.1	3.55765	0.001085	0.017187
BHMT	3.55057	0.004245	0.045728
LINC00621	3.54991	0	1e-06
DYNC1I1	3.54751	0.004111	0.044765
NUAK2	3.54707	0.002089	0.027512
RAD21-AS1	3.54035	0.000449	0.009007
COL19A1	3.5331	0.003128	0.036674
UNC80	3.50887	4.4e-05	0.001498
AC123912.4	3.50448	0.000644	0.011782
LINC01541	3.50298	8e-05	0.002417
SULT1B1	3.49945	2.2e-05	0.000874
AC099550.1	3.49727	0	1.5e-05
NUDT4B	3.47915	0.002182	0.028475
C2orf83	3.47193	0.001164	0.01806
C9orf147	3.46826	0.000138	0.003727
SERPINB6	3.46256	6.6e-05	0.002093
AL360013.2	3.43717	0.00187	0.025402
NXF1	3.43581	0	2.2e-05
OR5AS1	3.42989	0	8e-06
ADGRE2	3.42415	0.001359	0.020234
AC103955.1	3.41443	0.000342	0.007411
AGAP4	3.41223	0.004397	0.046898
AL450426.1	3.41185	0.000639	0.011727
LINC01226	3.40732	0	0
AL449283.1	3.39836	0.003459	0.039627
AC036214.3	3.38584	0.003607	0.040991
AL450345.1	3.37481	0	0
AC124303.1	3.36848	4.3e-05	0.001465
AL354733.2	3.35846	0	1.6e-05
AC079610.1	3.35841	0.000355	0.007628
PDE4DIP	3.35513	0	0
RBMS3-AS3	3.35149	0.001404	0.020649
MAP1B	3.32489	0.00049	0.009647
LINC01138	3.32207	4.7e-05	0.001588
AC015849.5	3.31646	0.001933	0.025965
SEPT4-AS1	3.30795	0.00386	0.042894
EIF4A3	3.30589	0.004509	0.04761
PDE12	3.28277	0.001729	0.024021
AC245060.2	3.27313	0.004426	0.047081
CPHXL	3.19974	0	0
Z94277.1	3.19062	0.003408	0.039118
AL355834.2	3.18926	4.9e-05	0.001637
AC099673.1	3.17934	1.4e-05	0.000581
AC009154.1	3.1749	0.002049	0.027113
AL606923.2	3.15542	0.003061	0.036099
AL583825.1	3.15398	0.001783	0.024541
ANXA2	3.14417	5.4e-05	0.001773
LINC01992	3.13997	0.004652	0.048739
AC091185.1	3.13606	0.003646	0.041271
AL160162.1	3.13535	0.000405	0.008351
AC007342.4	3.13361	0.000247	0.005764
SHC4	3.12954	0.000711	0.012693
ZNF670-ZNF695	3.11327	0.001236	0.018859
RDH16	3.10626	0.004573	0.048086
AL008730.1	3.10367	0.000492	0.009674
PRAL	3.09774	0.000173	0.004442
LINC02501	3.08864	0.000316	0.006924
CYP3A5	3.08861	0.00025	0.005828
AL136962.1	3.06317	0.00256	0.031915
AL139405.1	3.0546	1.4e-05	0.000598
LINC00342	3.05331	1e-06	4.5e-05
AP005482.1	3.04124	0.000257	0.005939
AC016597.1	3.03298	0.002117	0.027849
ATP5F1AP10	3.03177	0.002921	0.034941
FAM241A	3.02673	0	1e-06
AC093426.1	3.02461	0.003918	0.043364
SLC16A1-AS1	3.01896	0.000295	0.006581
CPT1A	3.00634	0.003724	0.041845
AC011591.1	2.99889	0.000536	0.010312
AC007998.4	2.99882	7e-06	0.000318
LINC01949	2.99869	0	2.5e-05
SLC38A1	2.99236	0.004344	0.046445
AC124804.1	2.97566	3.6e-05	0.001272
EED	2.96981	0.003836	0.042727
AC131649.2	2.96844	0.000395	0.008209
TGM2	2.9632	0.002645	0.032626
ZNF471	2.93993	9e-06	0.000408
AC005034.6	2.90446	0.000998	0.016279
CR381653.2	2.8854	0.003153	0.036911
AC118553.2	2.88502	0.00368	0.041556
MAP1A	2.88066	0.001091	0.017258
AL139011.2	2.87446	0.004209	0.045443
AL590552.1	2.87254	0.000444	0.008936
C9orf131	2.86788	0.004834	0.049863
AC092184.1	2.86402	0.001157	0.017994
SPTLC3	2.85594	1.9e-05	0.000779
AC124290.1	2.84747	0.000568	0.010753
RFPL1S	2.84672	0.002186	0.028494
DISC1-IT1	2.84604	0.000376	0.007931
AC026464.4	2.84572	0.002209	0.028752
AC096531.2	2.8379	0	1.6e-05
AL135878.1	2.82745	0.000237	0.005606
REXO1L1P	2.80178	0.00011	0.0031
AC012063.1	2.79718	0.000207	0.005036
EYS	2.78826	0.000724	0.012851
AC104232.3	2.78259	5.7e-05	0.001827
AC107204.1	2.77869	1e-06	6.4e-05
GLIDR	2.76308	0.002735	0.033411
ADAMTS14	2.76249	3.7e-05	0.001312
AC013717.1	2.7562	5.5e-05	0.001785
TBC1D8B	2.75031	0.000177	0.00449
LINC01609	2.74581	0.001708	0.023798
AC040168.1	2.73961	0.000234	0.005555
LMCD1	2.73658	0.0001	0.002866
AL355377.4	2.7282	1.1e-05	0.000479
ABCA3	2.71986	0.00058	0.010909
RP1L1	2.71367	0.001009	0.016365
AC007038.1	2.70085	0.003684	0.041556
MUC20P1	2.69849	0.000402	0.0083
HAND2-AS1	2.69373	3.8e-05	0.001319
AL050309.1	2.69221	0	1.5e-05
SOX4	2.66179	0.002249	0.029096
AC063960.2	2.6562	0.003532	0.040348
LINC00967	2.64428	0.000139	0.003736
SAMD14	2.63531	0.00361	0.040991
VDAC2	2.62749	0.001807	0.024743
TMEM45A	2.62142	0	1e-06
AC007317.1	2.61548	0.004158	0.045108
AC027088.5	2.60897	0.001383	0.020459
AL136305.1	2.60799	0.004715	0.049124
AC096644.4	2.57252	0.000604	0.011255
FP236383.4	2.55827	0.000357	0.007628
AL136295.7	2.55395	0.000665	0.012075
LINC00939	2.53801	0.000792	0.013737
GUSBP1	2.53315	0.001005	0.016334
AC093151.8	2.52794	0.00029	0.006506
LRBA	2.52634	0.001147	0.017911
CDK5RAP2	2.49754	0.000834	0.014318
QTRT1	2.49155	0	2e-06
AC007743.1	2.48812	0.000712	0.012698
CCDC125	2.48077	8.4e-05	0.002504
AP000432.2	2.47774	0.000142	0.003788
ZNF296	2.47501	5.5e-05	0.001782
RPS2P5	2.46937	0.003293	0.038052
TANC2	2.46893	0.000842	0.014391
CECR2	2.46892	1e-06	6.4e-05
MMP24OS	2.46848	0.000383	0.008042
RAPGEF1	2.46812	0.000593	0.011099
AC084198.2	2.46267	0.002438	0.030724
LAMA4	2.45957	0.000202	0.004948
KLF3	2.43624	0.001606	0.022855
DET1	2.43426	0.001189	0.018328
TFCP2L1	2.42366	0.002074	0.027352
AC034238.1	2.41219	0.004281	0.046049
HES1	2.4054	0.001923	0.025869
AC011346.1	2.40528	3e-06	0.000178
OR6C75	2.40204	0.000967	0.015919
AC092809.2	2.39366	0.000822	0.014156
AC092802.1	2.39315	8.2e-05	0.002459
SRRT	2.38903	0.000493	0.009692
AC023983.1	2.38622	0.004779	0.049545
SBSPON	2.38386	0.00017	0.004368
DEF8	2.37782	0.000239	0.005635
AC244502.1	2.37608	0.000322	0.00704
KDM5C	2.37091	4.5e-05	0.001516
AC078788.2	2.36628	0.002382	0.030292
FP671120.8	2.36418	1.3e-05	0.00055
LINC00891	2.35299	1.1e-05	0.000509
AC007250.1	2.35218	0.004327	0.046342
ZCCHC12	2.33028	0.004354	0.046531
AP003025.1	2.32457	0.000175	0.004465
OLMALINC	2.31254	0	1.3e-05
HSD17B2	2.30966	0.004421	0.047066
AL731769.2	2.30787	2e-06	0.000131
AP000974.1	2.29761	0.002597	0.032197
SORL1	2.26019	0.001806	0.024737
AC012349.1	2.23061	0.002148	0.028133
SGK1	2.21446	0.001784	0.024541
GMEB1	2.20357	0	0
AC080079.2	2.19707	0.001911	0.025726
AC005753.2	2.19607	0.000219	0.005245
ARHGEF18	2.18949	0.000344	0.007436
AC104534.1	2.17966	0.00069	0.012433
UQCRFS1P1	2.16819	2.7e-05	0.001031
HCG11	2.16769	0.002528	0.031619
LINC02552	2.15935	6.9e-05	0.002161
IGHMBP2	2.15066	0	6e-06
NLRP8	2.14673	0	0
AC072026.2	2.14583	0.001928	0.025916
AL589787.2	2.14279	0.001108	0.017463
HERC3	2.14003	2.6e-05	0.001003
AC073225.1	2.13108	7.2e-05	0.002229
AC008537.3	2.12509	0.00328	0.037994
HARS	2.12236	1.3e-05	0.000566
PRPF39	2.12088	0.000537	0.010313
NEFM	2.11997	0.000638	0.011727
SEPT9	2.11705	0.000181	0.004584
AC024257.3	2.11377	0.002462	0.030979
CTSB	2.09528	0.000269	0.006142
AC093607.1	2.09145	0.002393	0.030362
AC090093.1	2.08284	0.001001	0.016292
AC007262.2	2.07984	0.00145	0.021132
CENPT	2.07149	5.7e-05	0.00183
PADI6	2.07055	1e-06	3.6e-05
SCD5	2.06698	0.00372	0.041845
GNS	2.06445	0.001279	0.019364
CLPTM1	2.05913	0.002782	0.03382
NKAIN3-IT1	2.05328	0.004655	0.048739
AHDC1	2.04248	0.004538	0.047807
ERN1	2.04222	0.000254	0.005886
IMP4	2.03358	8e-05	0.002432
TFAP4	2.0296	0.000418	0.008557
CCL20	2.02708	8.2e-05	0.002452
LINC00558	2.02301	0.003056	0.036067
RBSN	2.02234	8.3e-05	0.002473
ZNF445	2.02043	2.5e-05	0.000976
AL356489.2	2.01338	0.001542	0.022118
The table highlights the significantly differentially expressed genes in the comparison between androgenotes at the 1st and 3rd cell cycles. The gene ID (ID), fold change (FC) in reference to corresponding cell cycle, P value (pval) and adjusted P value (padj) are reported.
