# Supplementary material for: Longitudinal profiling of human androgenotes through single-cell analysis unveils paternal gene expression dynamics in early embryo development
Source: Hum Reprod. 2024 Apr 15;39(6):1186–96. doi: 10.1093/humrep/deae072 (PMC11145015; doi:10.1093/humrep/deae072)
Supplement: deae072_Supplementary_Table_S2 [file deae072_supplementary_table_s2.xlsx]

## Sheet: 1st versus 3rd cc
Supplementary Table S2. Functional enrichment analysis of dysregulated genes in androgenotes between 1st and 3rd cell cycle
More Expressed in 3rd cell cycle constructs
Source	Term Name	Term ID	padj	N.º Genes
GO:MF	DNA-binding transcription activator activity, RNA polymerase II-specific	GO:0001228	0.000225097	22
GO:MF	DNA-binding transcription activator activity	GO:0001216	0.000260577	22
GO:MF	norepinephrine binding	GO:0051380	0.00158695	2
GO:MF	cis-regulatory region sequence-specific DNA binding	GO:0000987	0.00184057	57
GO:MF	RNA polymerase II cis-regulatory region sequence-specific DNA binding	GO:0000978	0.00288582	54
GO:MF	DNA-binding transcription factor activity, RNA polymerase II-specific	GO:0000981	0.00315837	66
GO:MF	RNA polymerase II CTD heptapeptide repeat phosphatase activity	GO:0008420	0.00518661	5
GO:MF	RNA polymerase II transcription regulatory region sequence-specific DNA binding	GO:0000977	0.00521877	67
GO:MF	transcription cis-regulatory region binding	GO:0000976	0.00654351	70
GO:MF	transcription regulatory region nucleic acid binding	GO:0001067	0.00683729	70
GO:MF	adrenergic receptor activity	GO:0004935	0.00712949	2
GO:MF	DNA-binding transcription factor activity	GO:0003700	0.0114594	66
GO:MF	catecholamine binding	GO:1901338	0.0143984	2
GO:MF	adenylate cyclase binding	GO:0008179	0.0189743	2
GO:MF	sequence-specific double-stranded DNA binding	GO:1990837	0.0217385	70
GO:BP	negative regulation of cell differentiation	GO:0045596	1.253e-08	43
GO:BP	regulation of cell differentiation	GO:0045595	7.82663e-07	57
GO:BP	negative regulation of apoptotic process	GO:0043066	2.10566e-06	39
GO:BP	negative regulation of transcription, DNA-templated	GO:0045892	2.49052e-06	59
GO:BP	negative regulation of nucleic acid-templated transcription	GO:1903507	2.6401e-06	59
GO:BP	negative regulation of RNA biosynthetic process	GO:1902679	2.79823e-06	59
GO:BP	negative regulation of developmental process	GO:0051093	3.02248e-06	46
GO:BP	negative regulation of RNA metabolic process	GO:0051253	3.39734e-06	52
GO:BP	negative regulation of programmed cell death	GO:0043069	3.75989e-06	39
GO:BP	negative regulation of cell death	GO:0060548	6.39705e-06	41
GO:BP	positive regulation of cell population proliferation	GO:0008284	1.35048e-05	40
GO:BP	regulation of cell population proliferation	GO:0042127	4.06564e-05	55
GO:BP	negative regulation of nucleobase-containing compound metabolic process	GO:0045934	5.79652e-05	52
GO:BP	negative regulation of macromolecule biosynthetic process	GO:0010558	8.90536e-05	51
GO:BP	regulation of transcription, DNA-templated	GO:0006355	0.000237059	140
GO:BP	regulation of nucleic acid-templated transcription	GO:1903506	0.000241284	140
GO:BP	regulation of RNA biosynthetic process	GO:2001141	0.000282683	140
GO:BP	negative regulation of cellular biosynthetic process	GO:0031327	0.00029323	51
GO:BP	regulation of cell death	GO:0010941	0.000398323	51
GO:BP	negative regulation of biosynthetic process	GO:0009890	0.000517373	51
GO:BP	regulation of developmental process	GO:0050793	0.000769351	68
GO:BP	regulation of programmed cell death	GO:0043067	0.000904203	47
GO:BP	regulation of apoptotic process	GO:0042981	0.00127032	46
GO:BP	cell population proliferation	GO:0008283	0.00177021	57
GO:BP	transcription, DNA-templated	GO:0006351	0.00204402	140
GO:BP	nucleic acid-templated transcription	GO:0097659	0.002077	140
GO:BP	regulation of RNA metabolic process	GO:0051252	0.00247349	145
GO:BP	RNA biosynthetic process	GO:0032774	0.00285318	140
GO:BP	cell death	GO:0008219	0.0042163	60
GO:BP	dephosphorylation of RNA polymerase II C-terminal domain	GO:0070940	0.0079708	5
GO:BP	cell differentiation	GO:0030154	0.0114459	99
GO:BP	regulation of macromolecule biosynthetic process	GO:0010556	0.012242	147
GO:BP	cellular developmental process	GO:0048869	0.0147756	99
GO:BP	apoptotic process	GO:0006915	0.0186564	52
GO:BP	programmed cell death	GO:0012501	0.019384	53
GO:BP	odontogenesis of dentin-containing tooth	GO:0042475	0.0279782	7
GO:BP	termination of RNA polymerase II transcription	GO:0006369	0.0325371	5
GO:BP	nucleobase-containing compound biosynthetic process	GO:0034654	0.0428212	146
GO:BP	reproductive structure development	GO:0048608	0.0494337	14
GO:CC	chromatin	GO:0000785	0.0309499	44
GO:CC	transcription factor TFIID complex	GO:0005669	0.0395609	7
REAC	Adrenoceptors	REAC:R-HSA-390696	0.0190629	2
WP	Major receptors targeted by epinephrine and norepinephrine	WP:WP4589	0.000199931	3
TF	Factor: DUX4; motif: TAAYYYAATCA	TF:M07082	5.14437e-12	23
TF	Factor: DUX4; motif: TAAYYYAATCA; match class: 1	TF:M07082_1	1.63571e-11	9
TF	Factor: DUXA; motif: TRAYYTAATCA	TF:M10958	8.78852e-11	22
TF	Factor: Gfi1b; motif: YYCAATCWSD; match class: 1	TF:M03825_1	1.03513e-08	19
TF	Factor: DUXA; motif: NTRAYYTAATCAN	TF:M04309	1.62e-08	28
TF	Factor: DUXA; motif: TRAYYTAATCA; match class: 1	TF:M10958_1	1.3283e-06	6
TF	Factor: DUXA; motif: TRAYYTAATCA	TF:M10959	1.05096e-05	9
TF	Factor: DUXA; motif: NTRAYYTAATCAN; match class: 1	TF:M04309_1	8.1957e-05	6
TF	Factor: UNCX; motif: NTAATNNAATTAN; match class: 1	TF:M04442_1	0.000583699	33
TF	Factor: ZNF696; motif: KGTTGCAAAATC	TF:M06631	0.00126787	6
TF	Factor: CART1; motif: TAATTAGATTA	TF:M10882	0.0013712	33
TF	Factor: CART1; motif: TAATTAGATTA	TF:M10883	0.0013712	33
TF	Factor: TR2; motif: NRRGGTCAN	TF:M11762	0.00150998	16
TF	Factor: ZNF396; motif: CTGTCCRAAAA	TF:M12127	0.00751819	12
TF	Factor: RORalpha1; motif: NWAWNNAGGTCAN	TF:M00156	0.0160564	16
TF	Factor: NR1B2; motif: NAAAGGTCAN; match class: 1	TF:M11801_1	0.0206167	14
The table lists the sources we used for functional analysis, the term name, term ID, adjusted P value (padj), and number of dysregulated genes identified in the comparison. Meaning of abbreviations: Gene Ontology Molecular Function (GO:MF), Gene Ontology Biological Process (GO:BP), Gene Ontology Cellular Component GO:CC), WikiPathways (WP), and Transfac (TF).
