# Supplementary material for: Longitudinal profiling of human androgenotes through single-cell analysis unveils paternal gene expression dynamics in early embryo development
Source: Hum Reprod. 2024 Apr 15;39(6):1186–96. doi: 10.1093/humrep/deae072 (PMC11145015; doi:10.1093/humrep/deae072)
Supplement: deae072_Supplementary_Table_S3 [file deae072_supplementary_table_s3.xlsx]

## Sheet: 1st versus 4th cc
Supplementary Table S3. Differentially expressed genes in androgenotes between 1st and 4th cell cycle
1st versus. 4th cell cycle
Significantly Up-regulated genes					Significantly Down-regulated genes
Gene	Fold Change	pval	padj		Gene	Fold Change	pval	padj
AC000077.1	≥5	1e-06	3.2e-05		PGRMC2	-2.00242	0.000946	0.009982
AC004870.1	≥5	0	0		PSMA3	-2.00938	0	0
AC004973.1	≥5	0.005616	0.04001		COMMD8	-2.01357	0	1e-06
AC005019.2	≥5	2.6e-05	0.000538		ADNP2	-2.014	0.004386	0.033316
AC005280.2	≥5	0.006503	0.044621		AC010422.8	-2.01431	0.00397	0.03097
AC005540.1	≥5	1e-06	3.4e-05		ZC3H8	-2.01533	0	4e-06
AC005670.2	≥5	0	0		FBRS	-2.01609	0.00757	0.049954
AC005993.1	≥5	0.000301	0.004031		SRL	-2.01647	8.5e-05	0.001425
AC006557.6	≥5	1.2e-05	0.000284		AC239798.2	-2.01659	0.000958	0.010075
AC007192.1	≥5	0.001335	0.013304		SRP19	-2.02209	7e-06	0.000186
AC007326.5	≥5	0	0		SVIP	-2.02516	0	0
AC007365.1	≥5	0.005109	0.037347		UQCRB	-2.02813	0	0
AC007448.2	≥5	1e-06	2.2e-05		FAM245A	-2.02933	0.001599	0.015239
AC007463.2	≥5	0.000595	0.006951		SCRIB	-2.03779	0.001649	0.015619
AC007666.2	≥5	0.0012	0.012232		AC007405.2	-2.04128	0.000496	0.006025
AC007952.1	≥5	2e-06	6.7e-05		AC096589.1	-2.04318	0.000737	0.00826
AC008443.3	≥5	0.005037	0.036973		CIR1	-2.04569	5e-06	0.000127
AC008870.4	≥5	0.002109	0.018943		CALM2	-2.05004	0	0
AC008875.2	≥5	0.000119	0.001883		CNOT11	-2.05026	0	0
AC008945.2	≥5	3e-06	8.4e-05		LINC00363	-2.05247	2e-06	6.8e-05
AC009065.2	≥5	0	0		AC008753.1	-2.05253	1.2e-05	0.000287
AC009065.5	≥5	0.004367	0.033221		ZNF688	-2.05383	0.006852	0.046424
AC009117.2	≥5	0.007027	0.047278		PCNA	-2.0561	0	0
AC009237.11	≥5	7.3e-05	0.001255		CKLF	-2.0569	0.001765	0.016494
AC009237.12	≥5	0	0		NR1H4	-2.05862	0.000181	0.002645
AC009237.16	≥5	0.003296	0.02672		C5orf47	-2.06026	0.006177	0.043
AC009237.17	≥5	0.002506	0.021628		CDS1	-2.06102	0.001786	0.016668
AC009299.1	≥5	0	0		ZNF433-AS1	-2.06115	0.007028	0.047278
AC009502.2	≥5	0.000167	0.002475		AC125611.3	-2.06124	0.001102	0.01134
AC009560.3	≥5	0	0		NT5C3A	-2.0621	0.000532	0.006386
AC009654.1	≥5	0	5e-06		CYP46A1	-2.06997	0.001669	0.015736
AC010255.1	≥5	2e-06	7e-05		GPATCH11	-2.07244	0	1e-06
AC010677.2	≥5	7.2e-05	0.00124		KHDRBS3	-2.07604	0	2e-06
AC010729.1	≥5	2e-05	0.000429		WDR26	-2.10942	9.9e-05	0.001623
AC010931.2	≥5	0.000631	0.007319		SNX12	-2.11034	0.000127	0.001981
AC011467.1	≥5	0.001281	0.012858		COPS9	-2.11236	0.002012	0.018228
AC012313.1	≥5	4e-06	0.0001		AASDHPPT	-2.11252	0.000868	0.009343
AC012414.3	≥5	0.003411	0.027385		EMC3-AS1	-2.11363	1e-05	0.000248
AC012414.5	≥5	0.000885	0.009469		C15orf61	-2.1217	6e-06	0.000147
AC012512.1	≥5	0	1.7e-05		OLIG1	-2.12445	0.007357	0.048848
AC012616.1	≥5	0	0		ANKRD37	-2.12561	0.0001	0.001637
AC012629.2	≥5	3e-06	9.4e-05		BMP2K	-2.13033	0.001638	0.015544
AC013267.2	≥5	0.002609	0.022322		RASEF	-2.13079	0.001659	0.015675
AC013391.1	≥5	0.004051	0.031383		CNTD2	-2.13152	0.000501	0.006074
AC013472.1	≥5	0	4e-06		LINC01307	-2.13551	0.000593	0.006945
AC016382.1	≥5	3e-06	8.2e-05		TENT4B	-2.13934	0.001657	0.015663
AC016597.1	≥5	1e-06	2.6e-05		CCDC192	-2.14141	0.006796	0.046143
AC018755.1	≥5	0	0		MTIF3	-2.14436	3e-06	7.9e-05
AC020915.1	≥5	0	0		GBP4	-2.14538	0.000658	0.007565
AC021573.1	≥5	0	1e-06		HSPE1	-2.15087	0	0
AC022535.1	≥5	4e-06	0.000119		AC107886.1	-2.15164	1e-06	3.4e-05
AC022558.2	≥5	0.001879	0.017327		LINC01019	-2.16123	0	0
AC022743.1	≥5	1.1e-05	0.000252		LRATD2	-2.16464	0	0
AC024651.3	≥5	9e-06	0.00022		TNRC6A	-2.16755	0	1.6e-05
AC025171.5	≥5	0	0		LINC01252	-2.17078	0	1e-05
AC025176.1	≥5	0.000371	0.004788		AL592293.1	-2.17477	0	1e-06
AC025278.2	≥5	0	1.2e-05		UBC	-2.18208	1e-06	4.3e-05
AC025280.3	≥5	4e-06	0.00011		LINC02108	-2.18616	0.002668	0.022687
AC025287.4	≥5	1e-06	2e-05		AC068587.4	-2.18842	0	7e-06
AC026150.1	≥5	0.000714	0.008058		DUSP7	-2.19404	8.6e-05	0.00144
AC026462.5	≥5	0	0		AK6	-2.19592	0.002802	0.023596
AC027045.3	≥5	0.000306	0.00408		EIF3E	-2.19765	1e-05	0.000248
AC027088.2	≥5	0.003769	0.029691		MRPS18C	-2.20005	7.8e-05	0.001324
AC027369.1	≥5	0	0		RRP15	-2.2027	2e-06	5.8e-05
AC027601.2	≥5	1e-06	4.5e-05		AC090015.1	-2.20339	0	0
AC034223.1	≥5	0.000915	0.009721		SH2B1	-2.20932	0.00188	0.017327
AC055733.4	≥5	0.00031	0.004127		COX10-AS1	-2.22423	0.001936	0.017696
AC055840.1	≥5	2.8e-05	0.000559		AKAP9	-2.22625	0.000874	0.00939
AC060234.2	≥5	0	0		AL031686.1	-2.2272	0	0
AC060766.6	≥5	0.003004	0.024846		AL133492.1	-2.24391	0.000125	0.001959
AC060814.5	≥5	0.003961	0.030947		Z99572.1	-2.24571	0	0
AC066615.1	≥5	0.000125	0.001959		LAMTOR3	-2.26185	0.000953	0.010036
AC068389.1	≥5	4e-06	9.7e-05		AL392172.1	-2.26747	0.006028	0.042199
AC068446.3	≥5	0	1.3e-05		AC132872.2	-2.26773	0.00048	0.005872
AC069185.1	≥5	0.004485	0.033857		SEPT7P6	-2.27326	0.002505	0.021628
AC069360.1	≥5	7.5e-05	0.001286		TSPAN12	-2.27665	0	0
AC073525.1	≥5	3e-06	7.5e-05		SS18L2	-2.28157	0	0
AC074091.1	≥5	1.4e-05	0.000314		RPS6KA6	-2.28262	0.00153	0.014752
AC079915.1	≥5	7.2e-05	0.001237		NIPAL1	-2.28294	0.005103	0.03733
AC083864.2	≥5	2e-06	5.3e-05		GTF2H2	-2.28683	0.001877	0.017318
AC084024.4	≥5	5e-06	0.000142		FSTL5	-2.29522	0.005648	0.040116
AC084082.1	≥5	0.005077	0.037217		AC093843.2	-2.30188	0.000655	0.007547
AC084121.1	≥5	0.000143	0.002179		DPY30	-2.30194	0	0
AC084121.5	≥5	0	1.6e-05		BOD1	-2.30959	0	0
AC084121.6	≥5	0	0		EIF5B	-2.31166	0	2e-06
AC084851.2	≥5	0	0		CCDC142	-2.3186	0.000282	0.003831
AC087203.1	≥5	2.3e-05	0.000477		WDR83OS	-2.31863	0	1e-06
AC087203.3	≥5	0	4e-06		RPN1	-2.31922	0.000173	0.002547
AC087632.1	≥5	0.000242	0.003389		EIF2S2	-2.32113	3e-06	7.3e-05
AC090017.1	≥5	0	0		UBE2U	-2.3345	0	0
AC090241.2	≥5	0	0		NKAP	-2.33543	0.001445	0.014116
AC091180.3	≥5	0	0		ZCCHC10	-2.33614	1.3e-05	0.00029
AC091304.1	≥5	0.005621	0.040033		COX20	-2.33623	0.000378	0.004857
AC092111.1	≥5	0	0		SUB1	-2.34387	0	0
AC092192.1	≥5	0.001977	0.017971		PABPC4	-2.34868	3.1e-05	0.000623
AC092617.1	≥5	0	0		SOCS7	-2.35327	0.000278	0.003795
AC092745.1	≥5	0	1.6e-05		UBE2B	-2.3588	0.000736	0.008252
AC092902.6	≥5	7.2e-05	0.001237		CASP6	-2.36102	0.002836	0.023769
AC092919.1	≥5	9.7e-05	0.001587		TMEM60	-2.3697	0	0
AC093838.1	≥5	0	2e-06		TNRC6B	-2.372	0	0
AC096543.2	≥5	0.006065	0.042379		FAM133B	-2.37315	0	2e-06
AC096645.1	≥5	0.000252	0.003499		TOPAZ1	-2.37775	0.000959	0.010076
AC097521.1	≥5	0.002824	0.023706		MAP2K1	-2.37778	0	0
AC097658.1	≥5	0.001183	0.012078		SDCBP2-AS1	-2.3805	0.002348	0.020535
AC100756.3	≥5	0	1e-06		LINC02325	-2.39097	0	0
AC100757.2	≥5	0	0		SELENOS	-2.39356	0	0
AC100757.3	≥5	0.001188	0.012123		OSTC	-2.39437	1.5e-05	0.000342
AC103843.1	≥5	5e-06	0.000123		ING2	-2.39482	1.3e-05	0.0003
AC104046.1	≥5	0.002976	0.024668		NUP37	-2.40272	1e-06	3e-05
AC104435.2	≥5	0.001645	0.015591		FAM98B	-2.4066	9.3e-05	0.001537
AC104758.5	≥5	0.000302	0.00404		FBXO33	-2.4136	0.005956	0.041821
AC104964.3	≥5	0.000117	0.001857		SEC62	-2.41363	0	1e-05
AC105446.1	≥5	0.00037	0.004781		CCDC181	-2.41651	0.002408	0.020985
AC106774.2	≥5	0	0		LINC00846	-2.42332	0.000678	0.007737
AC106774.4	≥5	0	0		MOB4	-2.43131	0.000109	0.001759
AC106872.1	≥5	0	1e-06		DNAJC2	-2.43491	0	4e-06
AC106872.11	≥5	0	1e-06		DSCR8	-2.44932	0	0
AC106872.8	≥5	0	0		ITGAE	-2.45047	0	0
AC106872.9	≥5	5.4e-05	0.000984		FTLP3	-2.46011	0.005405	0.038971
AC107032.2	≥5	0.003066	0.025291		AC023906.3	-2.46507	0.000668	0.007645
AC112702.1	≥5	0.005802	0.040997		GLRX	-2.46805	0	0
AC112777.1	≥5	0	0		AL603840.1	-2.46922	8e-06	0.000195
AC113348.1	≥5	0	0		NOS2P3	-2.46947	0.000927	0.009804
AC113348.2	≥5	0	0		LINC00997	-2.47012	0.001393	0.013724
AC115220.1	≥5	0	0		FRA10AC1	-2.47049	0.000272	0.003727
AC116407.4	≥5	0.001376	0.013586		MYCBP2	-2.47722	0.004198	0.03226
AC117386.2	≥5	0.00179	0.016688		NSRP1	-2.4793	0	0
AC117945.1	≥5	0.004036	0.031317		AC005062.1	-2.48445	3e-06	7.6e-05
AC117945.2	≥5	0.00086	0.009282		AC008575.1	-2.48673	0.001605	0.015276
AC126177.2	≥5	0.000594	0.006946		AL353595.1	-2.48977	0.003993	0.031095
AC126177.5	≥5	0	0		AL137847.2	-2.49443	0	3e-06
AC127035.1	≥5	0.000379	0.004857		SHD	-2.49816	3e-06	7.9e-05
AC127526.5	≥5	8e-06	0.00019		SMIM30	-2.50186	0.000387	0.004938
AC129926.2	≥5	6.9e-05	0.001208		MYPOP	-2.5019	0.000452	0.005599
AC131180.1	≥5	5.4e-05	0.00098		AL136298.3	-2.50648	0.000729	0.008199
AC131280.1	≥5	0	4e-06		AC104241.2	-2.5143	0.004724	0.035144
AC132825.1	≥5	0.005217	0.03795		ADGB	-2.51769	0.000283	0.003831
AC134684.7	≥5	0	0		ITGB3BP	-2.52085	0	0
AC134684.9	≥5	5e-06	0.000123		AC069228.1	-2.52248	1.9e-05	0.000406
AC134878.1	≥5	0.000146	0.002219		MUC12	-2.52305	0.00403	0.031292
AC136431.2	≥5	0.000129	0.002013		TNFSF12-TNFSF13	-2.52857	0	0
AC136628.1	≥5	0	9e-06		LARP7	-2.53164	1e-06	2e-05
AC136777.2	≥5	0	0		TUBB8P4	-2.53337	0	1e-06
AC137056.1	≥5	0.007361	0.048848		CHD1	-2.53463	9.4e-05	0.001553
AC137894.3	≥5	0.000114	0.001825		AL109763.1	-2.5511	0.000739	0.008283
AC138207.7	≥5	0	0		MGAT4B	-2.55238	0.000105	0.001705
AC138904.3	≥5	0.000565	0.006685		LINC02078	-2.55362	2e-06	6.4e-05
AC140118.2	≥5	1e-06	2.1e-05		AC243562.2	-2.56281	0.001008	0.010515
AC145543.1	≥5	0.002488	0.021543		TFAP2B	-2.56312	0	0
AC159540.2	≥5	0.00748	0.049414		TPK1	-2.57448	0	0
AC183088.3	≥5	0	8e-06		AC099560.1	-2.5754	0	2e-06
AC231533.1	≥5	0.000195	0.002818		KIAA1143	-2.58331	0	0
AC233724.5	≥5	0	0		AC106793.1	-2.58849	4e-06	0.000109
AC233724.9	≥5	0	0		UPF3B	-2.58901	3e-06	8.6e-05
AC239803.3	≥5	0.000616	0.007163		ALDH16A1	-2.60119	0.002309	0.020262
AC239859.6	≥5	0.007039	0.047305		RPSAP43	-2.61224	3.2e-05	0.000625
AC239868.1	≥5	0.000385	0.004923		PDZD9	-2.61755	0.000863	0.009301
AC243829.2	≥5	0.00015	0.002275		NEUROD2	-2.62765	0.005348	0.038636
AC243960.3	≥5	0	0		ANGEL2	-2.63759	0.005925	0.04163
AC244636.3	≥5	0.003853	0.030237		SERF1B	-2.64308	0	0
AC245100.4	≥5	0.004369	0.033221		ANKRD49	-2.64949	1.4e-05	0.000319
AC245100.6	≥5	0	0		AC073236.1	-2.65809	1e-06	2.6e-05
AC245297.1	≥5	1e-05	0.000246		UST	-2.65935	0.002877	0.024024
AC245297.3	≥5	0	0		NR2F2	-2.66404	7e-06	0.000167
AC245517.4	≥5	0	0		HMGN1	-2.68789	0	0
ACOX2	≥5	0.001359	0.013459		TPT1-AS1	-2.68895	0.003349	0.027032
ACSM2B	≥5	0	1e-06		AC026401.3	-2.69001	0.005704	0.040445
ACTN2	≥5	0	8e-06		WBP4	-2.70166	3e-06	7.9e-05
ADGRE1	≥5	0.003607	0.028625		BHLHE22	-2.72177	0.000836	0.009102
ADRB2	≥5	0	0		AL590822.2	-2.72502	0.000465	0.005728
AF235103.3	≥5	0	0		LINC01521	-2.73372	0.000295	0.003967
AGAP11	≥5	0.000556	0.006596		NUS1	-2.7397	0.000233	0.003283
AGAP14P	≥5	0.004156	0.032041		SLF1	-2.74805	0	1.4e-05
AIRN	≥5	0.000531	0.006384		UBR5-AS1	-2.75907	0.00612	0.042672
AJ003147.2	≥5	0.000156	0.002352		TMEM216	-2.76083	0.001406	0.013826
AKAP12	≥5	0.00023	0.003248		AC008056.1	-2.76426	0.00044	0.005471
AL009178.3	≥5	0.000333	0.004394		KCNQ1-AS1	-2.76534	0	0
AL009181.1	≥5	6e-06	0.000164		FKBP3	-2.76982	4e-06	0.000116
AL023806.4	≥5	0	4e-06		AC136944.3	-2.77665	6.3e-05	0.001111
AL023875.1	≥5	1e-06	2.3e-05		ZCCHC9	-2.78027	1e-06	2.8e-05
AL024507.2	≥5	0.001437	0.01405		B3GNT7	-2.78215	0	2e-06
AL031602.1	≥5	0.005314	0.038457		RRAGC	-2.78511	0.000369	0.004773
AL033397.2	≥5	0.001353	0.013436		AL442071.2	-2.78849	0.001332	0.013274
AL049775.1	≥5	0.000105	0.001708		GNG10	-2.79229	0.003184	0.026091
AL080275.1	≥5	0.005312	0.038454		RNA5-8SN2	-2.81229	1e-06	2.5e-05
AL121612.2	≥5	0.001557	0.014922		MPHOSPH10	-2.81393	0	0
AL121753.2	≥5	0.000445	0.005522		ALMS1-IT1	-2.81414	0.005094	0.037298
AL121985.1	≥5	4.3e-05	0.000812		CYP8B1	-2.822	0.000714	0.008058
AL133240.2	≥5	1.1e-05	0.000258		DNAJB7	-2.84028	7.9e-05	0.00134
AL133395.1	≥5	0.000134	0.002066		CSPG4P12	-2.8696	0.00319	0.026105
AL135746.1	≥5	0.005032	0.036963		AC233266.2	-2.86979	0.002575	0.022088
AL136129.1	≥5	0	3e-06		CLPS	-2.87744	6.3e-05	0.001113
AL136985.3	≥5	0.002508	0.021633		BET1	-2.88765	0.001346	0.01338
AL137001.2	≥5	1.3e-05	0.000299		CCDC173	-2.8912	4e-05	0.000765
AL137802.2	≥5	9e-06	0.000211		LINC01814	-2.91074	0.001834	0.016999
AL157829.1	≥5	0.001602	0.015262		MITD1	-2.9328	0	1e-06
AL157935.2	≥5	0.002302	0.020215		TMBIM4	-2.93402	1e-06	4.4e-05
AL158064.1	≥5	0	0		MRPL1	-2.94733	0.000841	0.009148
AL161645.2	≥5	0.00022	0.003133		AL356961.1	-2.9587	0.000861	0.009282
AL161756.3	≥5	0	4e-06		PDZPH1P	-2.98775	0.000788	0.008707
AL161908.1	≥5	0.000856	0.00926		DNAAF4	-2.99516	0	4e-06
AL162588.1	≥5	0	0		CCDC34	-3.001	0.000255	0.003538
AL353807.5	≥5	0	0		NDUFAF2	-3.00338	0	6e-06
AL355076.2	≥5	0.000579	0.006806		FGF23	-3.02144	0.000145	0.002212
AL355870.1	≥5	0.001588	0.015159		AC092139.3	-3.03257	0.000172	0.002541
AL355870.2	≥5	0	2e-06		PCID2	-3.03342	0	0
AL355877.1	≥5	0.000926	0.009803		AC021752.1	-3.05077	2.1e-05	0.000448
AL356309.2	≥5	0.007144	0.047765		SPOCD1	-3.05439	0.003236	0.026404
AL356737.1	≥5	0.004824	0.035739		AC007613.1	-3.05585	0.00657	0.044918
AL358074.1	≥5	0.001685	0.015845		NOP10	-3.06556	0	0
AL359764.3	≥5	0.001359	0.013459		ADO	-3.09718	0.001078	0.011123
AL359922.3	≥5	0.004415	0.033431		ZNF442	-3.11209	0.007052	0.047348
AL365214.3	≥5	0	0		MEX3D	-3.12624	0.00656	0.044909
AL365229.1	≥5	0.000168	0.002482		AC073284.1	-3.14362	0	3e-06
AL390839.1	≥5	2e-05	0.000432		ITGA3	-3.14608	0.007244	0.048344
AL445647.1	≥5	2.6e-05	0.000531		LINC01970	-3.15694	0.003684	0.029138
AL449105.1	≥5	1e-06	1.9e-05		AC090099.1	-3.16213	0.002188	0.019462
AL450472.1	≥5	0	1.5e-05		MIRLET7BHG	-3.17605	0.003918	0.030669
AL591468.1	≥5	0.000833	0.009092		ESF1	-3.18893	0	0
AL591742.2	≥5	5.9e-05	0.001054		ERGIC2	-3.19353	0	0
AL591806.3	≥5	0.000187	0.002716		AC016705.1	-3.21266	9.3e-05	0.001546
AL592494.1	≥5	0.000161	0.002408		KNG1	-3.21526	1e-05	0.000233
AL606468.1	≥5	1.6e-05	0.000352		PTGFRN	-3.24893	0.000957	0.010065
AL831711.1	≥5	0.000265	0.003661		AC040169.4	-3.27065	6e-06	0.000153
AL929601.1	≥5	6.5e-05	0.00115		CHEK2	-3.30385	0	0
ALDOC	≥5	0	0		COX17	-3.31853	4e-06	0.000107
ALPG	≥5	0	0		FAM220A	-3.33488	1.6e-05	0.000359
ALPP	≥5	0.000227	0.003215		PIGBOS1	-3.33954	4.6e-05	0.000862
AMPD1	≥5	0.001413	0.013883		LOH12CR2	-3.34154	0.000584	0.00685
ANKRD19P	≥5	9.4e-05	0.001549		ZNF835	-3.34904	0	1.5e-05
ANKRD35	≥5	0.000159	0.002378		AC073082.1	-3.3572	0.000794	0.008757
ANKRD53	≥5	1.2e-05	0.000283		MRPS31	-3.36058	0	0
ANXA2	≥5	0	1.7e-05		TUBA3FP	-3.37425	0.002765	0.023321
ANXA2R	≥5	0.000383	0.004897		AC139100.1	-3.39431	0.00059	0.00691
ANXA8	≥5	0.00504	0.036988		COMMD10	-3.39819	0	0
AP000235.1	≥5	0.004645	0.034781		LLPH	-3.4159	8e-06	0.000195
AP000459.1	≥5	0	0		FP565260.6	-3.42219	0.000811	0.008896
AP000474.1	≥5	0.00643	0.044188		AF305872.2	-3.42262	0.004086	0.031584
AP000527.1	≥5	0.001569	0.015004		TPRKB	-3.43031	0.000488	0.005949
AP000532.2	≥5	0.000111	0.001787		TMEM35B	-3.45288	0.000462	0.005693
AP000662.1	≥5	1e-06	3.9e-05		FFAR4	-3.48054	0.002238	0.019786
AP001085.1	≥5	0.001248	0.012609		CETN3	-3.49648	0	1e-06
AP001160.1	≥5	0.000205	0.002955		USP13	-3.50115	0	0
AP002383.3	≥5	0	0		Z99497.1	-3.52831	0	1e-06
AP002800.1	≥5	0.002815	0.023666		CLEC10A	-3.54855	0	0
AP002954.2	≥5	0	1e-06		AC010969.2	-3.58888	0.001491	0.014478
AP003122.1	≥5	4.3e-05	0.000804		AP000439.3	-3.60925	0.005011	0.036827
AP004607.6	≥5	0	0		ATP5F1E	-3.64528	0	0
AP004607.7	≥5	0.001408	0.013842		MAP9	-3.65674	2e-06	5e-05
AP004833.1	≥5	0	0		C12orf29	-3.70858	0.000591	0.006918
AP004833.2	≥5	0.004247	0.032543		GLRX2	-3.81661	3e-05	0.00059
AP005131.5	≥5	0	0		IL4	-3.86786	0.002186	0.019456
AP005435.1	≥5	0.00013	0.002025		CIAO3	-3.86898	0.001529	0.014751
AP005435.2	≥5	0.001114	0.011437		SNORD3A	-3.94557	0.00219	0.019464
AP005597.1	≥5	0.004121	0.031811		PLCXD3	-3.94765	0.000448	0.00556
AP006587.3	≥5	0.000243	0.003403		TTC16	-3.99314	0.00131	0.013098
AP006587.4	≥5	8.4e-05	0.001416		RNU4ATAC	-4.00387	0.001544	0.014851
AP006587.6	≥5	0	0		SREK1IP1	-4.02453	0	0
ARC	≥5	0	0		NUDT22	-4.03598	0	1.2e-05
ARHGAP23	≥5	0.00709	0.047475		PITPNM3	-4.05223	0.000153	0.002312
ARHGAP31	≥5	0.005532	0.039636		AC073941.1	-4.12018	0	2e-06
ARHGAP36	≥5	0.006798	0.046146		MEX3A	-4.12948	0.005985	0.042013
ART3	≥5	3.8e-05	0.000735		CLUHP3	-4.47963	0.003579	0.028465
ASH1L-AS1	≥5	0.000302	0.004036		LINC01341	-4.56755	0.000128	0.001994
ASNS	≥5	0	0		LINC01116	-4.61331	6.2e-05	0.001102
ASNSP1	≥5	0.000735	0.00825		LINC02635	-4.68539	0.002319	0.020323
ATF3	≥5	0.001998	0.018128		NALCN-AS1	-4.7161	4e-06	9.6e-05
ATP1B2	≥5	8e-06	0.000191		AL139815.1	-4.78567	0.00056	0.006634
ATP1B3P1	≥5	2.3e-05	0.000488		OR2AJ1	-4.83497	0.000401	0.005088
BCOR	≥5	3e-06	7.8e-05		AC020978.5	≤-5	0.001848	0.017103
BECN2	≥5	0	0		AC025822.2	≤-5	0.000596	0.006957
BEX2	≥5	0	2e-06		AC092376.2	≤-5	7.8e-05	0.001322
BEX4	≥5	0.000709	0.008035		AC100786.2	≤-5	0.002596	0.022229
BHLHE41	≥5	6e-06	0.000156		AC104237.2	≤-5	9e-06	0.00022
BLVRA	≥5	0	0		AC105213.1	≤-5	0.001382	0.013637
BLVRB	≥5	0.005613	0.039999		AL133467.3	≤-5	5e-05	0.000925
BORCS6	≥5	0.002335	0.020444		AL355773.1	≤-5	0.001567	0.015002
BTG2	≥5	1e-06	3e-05		AL451085.2	≤-5	3e-06	8e-05
BTK	≥5	0.000342	0.004489		BRI3	≤-5	0	0
BX546450.1	≥5	0	0		BX255925.3	≤-5	0.005534	0.039642
C10orf91	≥5	0.000579	0.006803		C1orf146	≤-5	0.0003	0.004019
C11orf88	≥5	0.000417	0.005247		CASR	≤-5	2.8e-05	0.000559
C14orf132	≥5	0.000104	0.001684		LRP2	≤-5	0.001528	0.014745
C1DP2	≥5	0	0		MTRNR2L1	≤-5	0	0
C1DP3	≥5	0	2e-06		NKX1-2	≤-5	1.4e-05	0.000316
C1DP4	≥5	0	0		RCC2-AS1	≤-5	0.003517	0.028051
C2CD4B	≥5	0	0
C2orf91	≥5	0.000388	0.004948
C8A	≥5	0.006001	0.042082
C9orf139	≥5	0	0
C9orf24	≥5	0.002837	0.023769
CADM2	≥5	9e-06	0.000211
CAMK2N1	≥5	8.2e-05	0.001379
CAPN8	≥5	0.001867	0.017257
CASC11	≥5	8e-05	0.001358
CCDC190	≥5	0.000804	0.00884
CCDC85B	≥5	0.004017	0.031204
CCNA1	≥5	0	0
CCNJL	≥5	0.003234	0.026394
CD22	≥5	0.000111	0.00178
CD53	≥5	0	2e-06
CD68	≥5	0.002086	0.018759
CDC27P1	≥5	0.000511	0.006174
CDH18-AS1	≥5	9e-06	0.000212
CDH9	≥5	0.003398	0.027319
CDK6	≥5	0	0
CDRT1	≥5	0.000108	0.001745
CDX2	≥5	0.000853	0.009242
CFAP58-DT	≥5	0	0
CKMT1A	≥5	2.5e-05	0.000515
CKMT1B	≥5	4.4e-05	0.000829
CLC	≥5	0	0
CLDN7	≥5	0.00223	0.01974
CNFN	≥5	0.004657	0.034844
CR381670.2	≥5	0	0
CRYGC	≥5	0	3e-06
CSAG1	≥5	0.004241	0.03251
CSKMT	≥5	0	5e-06
CST1	≥5	0.005553	0.039724
CST8	≥5	0.005276	0.038286
CT45A1	≥5	0.002751	0.02325
CT47A1	≥5	0	0
CT47A6	≥5	0	0
CTSLP4	≥5	0	3e-06
CXCR4	≥5	6e-06	0.000144
CYP4F26P	≥5	0.003796	0.029838
D2HGDH	≥5	0.000736	0.008257
DBR1	≥5	0	0
DEF6	≥5	4e-05	0.000771
DGKH	≥5	1e-06	2.9e-05
DGKK	≥5	0.003295	0.02672
DHX40P1	≥5	0.000757	0.008433
DINOL	≥5	0	0
DISP3	≥5	1.2e-05	0.000283
DLL4	≥5	0.006255	0.043398
DLX1	≥5	0.003347	0.027029
DLX2-DT	≥5	0.002914	0.024258
DNHD1	≥5	0.003978	0.031007
DPPA2	≥5	0	0
DRGX	≥5	0.004005	0.031153
DSC1	≥5	0.005115	0.037355
DUXA	≥5	0	0
DYNLT3	≥5	0	0
EEF1DP2	≥5	0.000265	0.003657
EEF1GP7	≥5	2e-06	6.4e-05
EFNA1	≥5	0	0
EGR2	≥5	3e-05	0.000591
ELAVL4	≥5	0.000411	0.005187
ELL3	≥5	0	0
ELOA2	≥5	0	1e-06
EME2	≥5	0.000161	0.002408
EN1	≥5	0	0
ENC1	≥5	0.003357	0.027084
EPHA1-AS1	≥5	4.3e-05	0.00081
ERBB3	≥5	0.00028	0.003813
ESPNP	≥5	1e-06	3.5e-05
ESX1	≥5	0	0
FAM13A-AS1	≥5	0	3e-06
FAM151A	≥5	0	0
FAM182A	≥5	1e-05	0.000232
FAM214B	≥5	0.005992	0.042048
FAM230A	≥5	0.002197	0.019506
FAM43A	≥5	0	0
FAM66D	≥5	0	0
FAM83D	≥5	1.2e-05	0.000281
FAM90A1	≥5	0	1.4e-05
FAM90A11P	≥5	0	0
FAM90A12P	≥5	0	0
FAM90A13P	≥5	0	2e-06
FAM90A15P	≥5	0.00047	0.005776
FAM90A20P	≥5	0.000891	0.009523
FAM90A21P	≥5	0.00187	0.017279
FAM90A24P	≥5	0	0
FAM90A26	≥5	0	0
FAM90A27P	≥5	0	0
FAM90A28P	≥5	0	0
FAM90A2P	≥5	0.006667	0.045489
FAM90A4P	≥5	7e-06	0.000173
FAS	≥5	0.005461	0.039314
FBXO2	≥5	0.004819	0.035728
FCGBP	≥5	0.001071	0.011063
FHL1	≥5	0.000205	0.002955
FLRT2	≥5	0	0
FOLH1	≥5	0.000415	0.005232
FOSL1	≥5	0	0
FOXD3-AS1	≥5	0.003796	0.029838
FP236383.1	≥5	0.002184	0.019454
FP671120.6	≥5	2e-06	7e-05
FPR3	≥5	0.000279	0.003795
FRAS1	≥5	0	0
FRG2	≥5	0	0
FRG2B	≥5	0	0
FRG2C	≥5	0	0
FRG2EP	≥5	0	0
FRG2FP	≥5	0	0
FSTL1	≥5	0.000432	0.005393
FUT9	≥5	1.2e-05	0.000282
FXYD4	≥5	0.000842	0.009152
GABPAP	≥5	0.000289	0.003901
GABRE	≥5	0.001319	0.01317
GABRQ	≥5	0	0
GADD45A	≥5	1.2e-05	0.000285
GADD45B	≥5	0	4e-06
GAGE1	≥5	7e-06	0.000183
GAGE12F	≥5	0	1.4e-05
GAGE13	≥5	7.8e-05	0.001322
GAGE2A	≥5	0	0
GALM	≥5	2e-06	5.3e-05
GAST	≥5	0.006895	0.046635
GATA2	≥5	0	4e-06
GATA3-AS1	≥5	3.5e-05	0.000683
GATA6	≥5	0.001717	0.016103
GDF15	≥5	3e-06	8.2e-05
GDNF-AS1	≥5	0.004432	0.033496
GGT3P	≥5	0.000675	0.007711
GIP	≥5	9e-05	0.0015
GLI3	≥5	0.001995	0.018112
GLIS2	≥5	0.000348	0.004551
GLRA3	≥5	0.003617	0.028688
GNG11	≥5	1e-05	0.000231
GOLGA6L1	≥5	0.000532	0.006386
GOLGA6L2	≥5	5.2e-05	0.000956
GOLGA8J	≥5	0.000166	0.002459
GOLGA8O	≥5	1.8e-05	0.000389
GOLGA8R	≥5	1e-06	3.3e-05
GPBAR1	≥5	1e-06	4.2e-05
GPR50	≥5	0	3e-06
GPRC5B	≥5	9.2e-05	0.001533
GRAMD1B	≥5	0.001045	0.010833
GRB2	≥5	2.1e-05	0.000448
GRID1	≥5	0.003416	0.027415
GSTM1	≥5	0.00605	0.042315
H2AFB3	≥5	9.1e-05	0.001519
H2AFJ	≥5	0.001766	0.016494
H2AFZ	≥5	7.5e-05	0.001277
H3.Y	≥5	0	0
HAND1	≥5	0	4e-06
HIST1H2AJ	≥5	0	0
HIST1H2AM	≥5	0.000818	0.008953
HIST1H2BD	≥5	2e-06	5e-05
HIST1H2BH	≥5	0.001007	0.010511
HIST1H2BL	≥5	0	0
HIST1H3C	≥5	0.000218	0.003113
HIST1H3H	≥5	0	0
HIST1H4C	≥5	0.006568	0.044918
HIST2H2BC	≥5	1.1e-05	0.000268
HIST2H2BD	≥5	1e-06	2.5e-05
HIST2H4A	≥5	0.007121	0.047644
HLA-DRB1	≥5	0.000147	0.002227
HMGA2	≥5	0.001211	0.01231
HNRNPCL1	≥5	0	0
HNRNPCL2	≥5	0	0
HNRNPCL3	≥5	0	0
HOXB6	≥5	0.000617	0.007173
HOXC10	≥5	0.003134	0.025771
HS3ST6	≥5	0	6e-06
ICAM5	≥5	0	0
IFI30	≥5	0.002279	0.020063
IFNL4	≥5	0	0
IGBP1P1	≥5	0	0
IGHV1OR15-6	≥5	0	0
IGHV3-13	≥5	0.000137	0.002105
IGHV3-36	≥5	4e-06	0.000102
IGHV3-38	≥5	2.5e-05	0.000518
IGHV3-66	≥5	5.4e-05	0.00098
IL1B	≥5	0.003842	0.030177
INKA2-AS1	≥5	1e-06	2.2e-05
IRF4	≥5	0	5e-06
IRX5	≥5	5.8e-05	0.001047
ISLR2	≥5	6.6e-05	0.001156
ITGA5	≥5	0.005034	0.036969
JMJD7-PLA2G4B	≥5	0.000109	0.001753
JUN	≥5	2.7e-05	0.00055
JUNB	≥5	6e-06	0.000145
KC877982.1	≥5	0.001553	0.014899
KCNA1	≥5	0	0
KCNK1	≥5	1e-06	1.8e-05
KCNK10	≥5	9.7e-05	0.00159
KCNK15-AS1	≥5	0.000361	0.004693
KCNMA1	≥5	1.8e-05	0.000382
KCTD14	≥5	0	0
KCTD6	≥5	0.000432	0.005394
KDM4E	≥5	0	0
KDM4F	≥5	0	0
KHDC1	≥5	0	0
KHDC1L	≥5	0	0
KHDC1P1	≥5	0	0
KIAA0408	≥5	6.9e-05	0.001207
KITLG	≥5	0	1e-06
KLF10	≥5	0.000152	0.002296
KLF17	≥5	2e-06	5.3e-05
KLF18	≥5	0	0
KLF9	≥5	0	0
KLHL21	≥5	0.00025	0.003475
KLK11	≥5	3.3e-05	0.00065
KLRG2	≥5	1e-06	1.9e-05
KRT14	≥5	0	0
KRTAP11-1	≥5	1.6e-05	0.00035
LAMA3	≥5	0.000265	0.003657
LAYN	≥5	0.00078	0.008633
LBH	≥5	0	8e-06
LBX1	≥5	0.000995	0.010404
LBX1-AS1	≥5	9.6e-05	0.001581
LEUTX	≥5	0	0
LHX1-DT	≥5	0.001564	0.014978
LILRA4	≥5	0	6e-06
LINC00159	≥5	0.006364	0.043907
LINC00324	≥5	2e-05	0.000427
LINC00479	≥5	0.00316	0.025934
LINC00624	≥5	1e-06	4.1e-05
LINC00668	≥5	1e-06	1.9e-05
LINC00680	≥5	0	1.3e-05
LINC00869	≥5	2e-06	6.2e-05
LINC01035	≥5	0	2e-06
LINC01145	≥5	0	0
LINC01193	≥5	0	9e-06
LINC01197	≥5	0	0
LINC01480	≥5	0	0
LINC01518	≥5	0.000289	0.003896
LINC01571	≥5	0.004722	0.035141
LINC01653	≥5	8e-05	0.001347
LINC01674	≥5	0.000212	0.00304
LINC01687	≥5	0	0
LINC01891	≥5	0	1.6e-05
LINC01901	≥5	0.007039	0.047305
LINC01909	≥5	0.000176	0.002583
LINC02017	≥5	0.006701	0.045592
LINC02028	≥5	1.7e-05	0.000369
LINC02043	≥5	2.3e-05	0.000473
LINC02056	≥5	0.002647	0.022553
LINC02096	≥5	0.000241	0.003375
LINC02203	≥5	0.000425	0.005317
LINC02218	≥5	0.006375	0.04394
LINC02250	≥5	0.002819	0.023692
LINC02384	≥5	0	0
LINC02394	≥5	0.0056	0.039933
LINC02522	≥5	6.2e-05	0.001111
LINC02528	≥5	2.9e-05	0.000575
LINC02608	≥5	0.002004	0.018176
LINC02623	≥5	1.5e-05	0.000341
LINC02633	≥5	0.005648	0.040116
LIPH	≥5	0.000822	0.008998
LPCAT2	≥5	0.001909	0.017535
LRP4	≥5	0.007063	0.047375
LRP4-AS1	≥5	0.000907	0.009657
LRRC34	≥5	2.7e-05	0.00055
LRRC37A6P	≥5	3e-06	7.6e-05
LRRIQ4	≥5	0.007468	0.049381
LY9	≥5	0.000113	0.00181
MAFB	≥5	6.8e-05	0.001185
MAGEA12	≥5	0	1.5e-05
MAGEA2	≥5	0	0
MAGEA2B	≥5	1e-06	2.5e-05
MAGEA4	≥5	0	0
MAP3K8	≥5	0.000117	0.001855
MAST4-AS1	≥5	0.000562	0.006646
MBD3L2	≥5	0	0
MBD3L2B	≥5	0	0
MBD3L3	≥5	0	0
MBD3L5	≥5	0	0
MED15P5	≥5	0	0
MED15P9	≥5	0	0
MED31	≥5	0	1.3e-05
MEG3	≥5	0	0
MFAP5	≥5	0.002552	0.021932
MIR320A	≥5	4.6e-05	0.000857
MIR4435-2HG	≥5	1e-06	3.1e-05
MIR6724-1	≥5	0.00359	0.028528
MIR762HG	≥5	0.00255	0.021921
MPZL2	≥5	0	0
MSMB	≥5	0	0
MST1L	≥5	0.00151	0.014606
MSX2P1	≥5	0.00401	0.031179
MTCO1P40	≥5	9.2e-05	0.001527
MTCO3P39	≥5	1.8e-05	0.000393
MTND4LP30	≥5	0.001018	0.010583
MYC	≥5	0	2e-06
MYCN	≥5	0.005095	0.037298
MYH6	≥5	0.000546	0.006503
MYLK3	≥5	0	0
NANOGNB	≥5	0	8e-06
NBEAP1	≥5	7e-05	0.001216
NDN	≥5	3e-06	7.4e-05
NES	≥5	0.001644	0.015589
NEUROD4	≥5	0.000637	0.007364
NF1P1	≥5	6.7e-05	0.001176
NF1P9	≥5	0	3e-06
NFKBIZ	≥5	0.000927	0.009804
NORAD	≥5	0	1e-06
NOTCH2	≥5	0	0
NPTX2	≥5	0.000796	0.008775
NR2F2-AS1	≥5	0.001962	0.017853
NRARP	≥5	0.000811	0.008894
NRIR	≥5	0.00056	0.006634
OAZ2	≥5	0	5e-06
OOSP1P1	≥5	0.002458	0.021335
OTX1	≥5	1e-06	2.5e-05
OVCH1-AS1	≥5	0.001617	0.015375
OVGP1	≥5	0	0
OVOL1	≥5	0	0
OVOL2	≥5	0.002169	0.019368
PAGE1	≥5	0	0
PALMD	≥5	0.000209	0.003006
PASD1	≥5	0	0
PCAT14	≥5	0	0
PCDH8	≥5	0	1e-06
PCDHGA12	≥5	0	9e-06
PCED1B	≥5	1e-06	4.5e-05
PERP	≥5	6e-06	0.000145
PHACTR2	≥5	0.000266	0.003662
PHOX2B	≥5	0.00295	0.024497
PIF1	≥5	7.1e-05	0.001222
PIMREG	≥5	0.004111	0.031746
PIPSL	≥5	0.000989	0.010359
PLA2G2A	≥5	0.000159	0.002378
PLAC4	≥5	0	3e-06
PLEKHD1	≥5	0.000287	0.00388
PLEKHH3	≥5	0.000494	0.006006
PLVAP	≥5	0	2e-06
PLXNB3	≥5	0	0
PM20D1	≥5	4.2e-05	0.000794
PMAIP1	≥5	0	0
PNP	≥5	1e-06	3e-05
POLD4	≥5	0.004159	0.032053
PPIAP77	≥5	0.004741	0.035224
PPP1R3B	≥5	0.00348	0.027851
PRAMEF1	≥5	0	0
PRAMEF10	≥5	0	0
PRAMEF11	≥5	0	0
PRAMEF12	≥5	0	0
PRAMEF13	≥5	0	0
PRAMEF14	≥5	0	0
PRAMEF15	≥5	0	0
PRAMEF17	≥5	0	0
PRAMEF18	≥5	0	2e-06
PRAMEF19	≥5	0	0
PRAMEF2	≥5	0	0
PRAMEF20	≥5	0	0
PRAMEF25	≥5	0	0
PRAMEF26	≥5	0	0
PRAMEF27	≥5	0	0
PRAMEF28P	≥5	0	0
PRAMEF30P	≥5	0.000337	0.00444
PRAMEF31P	≥5	0	0
PRAMEF33	≥5	0	0
PRAMEF34P	≥5	0	0
PRAMEF35P	≥5	0	9e-06
PRAMEF36P	≥5	0	0
PRAMEF4	≥5	0	0
PRAMEF5	≥5	0	0
PRAMEF6	≥5	0	0
PRAMEF7	≥5	0	0
PRAMEF8	≥5	0	0
PRAMEF9	≥5	0	0
PRODH	≥5	0.000297	0.003988
PROM1	≥5	8.8e-05	0.001472
PRPH	≥5	0.000102	0.001667
PRR20A	≥5	0	0
PRR20G	≥5	0	0
PRR23B	≥5	0	0
PRR23D1	≥5	0	0
PSMB8	≥5	0.000127	0.001988
PSMB9	≥5	2.1e-05	0.000435
PTGER3	≥5	0.005338	0.038578
PTGIS	≥5	0.000897	0.00957
PYGL	≥5	0.001665	0.015712
PYY	≥5	0.00129	0.012931
RAB17	≥5	0.004131	0.031871
RAB31	≥5	1.8e-05	0.000396
RAPGEF4	≥5	0.005631	0.040074
RASD1	≥5	0	0
RBBP6	≥5	0	0
REXO1L6P	≥5	0	0
RFPL1	≥5	0	0
RFPL2	≥5	0	0
RFPL4A	≥5	0	0
RFPL4AL1	≥5	0	0
RFPL4B	≥5	0	0
RHOB	≥5	2.1e-05	0.000445
RHOBTB1	≥5	8e-06	0.000202
RN7SL520P	≥5	0.000798	0.008789
RNASE10	≥5	1.2e-05	0.000282
RNF113B	≥5	0	0
RNF183	≥5	0.006221	0.043252
ROR1	≥5	0.005363	0.038736
RORB	≥5	0.006158	0.042879
RPL10P9	≥5	0.00052	0.00626
RPL23AP66	≥5	9e-06	0.000226
RPL36AP48	≥5	7e-06	0.000179
RPSAP13	≥5	0.001111	0.011413
RPSAP47	≥5	0	0
RRAD	≥5	0	0
RRAGD	≥5	0.0005	0.006069
RRS1-AS1	≥5	0.00734	0.048784
RTL8B	≥5	6.6e-05	0.001156
RUNX2	≥5	0.003187	0.026096
S100A10	≥5	0.001037	0.010748
S100A13	≥5	0.001123	0.011517
SBDSP1	≥5	0.006678	0.045492
SCG3	≥5	0.006301	0.043573
SEL1L3	≥5	0.003242	0.02644
SELENOP	≥5	0.002204	0.019544
SLC12A1	≥5	0.000154	0.002313
SLC14A2-AS1	≥5	0.00705	0.047348
SLC2A3	≥5	0	0
SLC34A2	≥5	0	0
SLX1B-SULT1A4	≥5	0.003167	0.025975
SMG1P2	≥5	0.001411	0.013871
SMG1P4	≥5	1e-06	3.2e-05
SMPD4P1	≥5	0.003403	0.027355
SMPDL3A	≥5	0.005695	0.040396
SMTN	≥5	0.002421	0.021058
SNAI1	≥5	0	0
SNAI1P1	≥5	0	0
SNAI2	≥5	0.000919	0.009748
SNHG30	≥5	1.5e-05	0.000332
SNX15	≥5	0	5e-06
SOCS1	≥5	0.000214	0.003062
SOGA3	≥5	0.003233	0.026394
SOX2	≥5	0.000216	0.003084
SOX21-AS1	≥5	0.000549	0.006529
SPAG4	≥5	0.002992	0.024777
SPRY2	≥5	0	0
SRSF2	≥5	0	0
SSU72P2	≥5	0	0
SSU72P4	≥5	0	0
SSU72P5	≥5	0	0
SSU72P6	≥5	0	0
SSU72P7	≥5	0	0
SSU72P8	≥5	0	0
SSX4	≥5	0	0
STAU2-AS1	≥5	0.001457	0.014217
STEAP3-AS1	≥5	0.00435	0.033128
STX16-NPEPL1	≥5	0.000415	0.005225
SYT8	≥5	0	8e-06
TAF11L11	≥5	1e-06	3.8e-05
TAF11L12	≥5	0	0
TAF11L13	≥5	6.7e-05	0.001171
TAF11L2	≥5	2.3e-05	0.000474
TAF11L5	≥5	0.000751	0.008382
TAP2	≥5	4e-05	0.000763
TAPBPL	≥5	0.000287	0.00388
TCEAL7	≥5	0.006267	0.043456
TCEAL9	≥5	0.001287	0.012913
TDRG1	≥5	2e-06	5.5e-05
TEC	≥5	0.00744	0.049274
TEP1	≥5	0.0011	0.011338
TEX26	≥5	0.000919	0.009748
TEX54	≥5	0.002763	0.023321
TGIF1	≥5	4.7e-05	0.000865
THEGL	≥5	0.000319	0.004232
THSD4-AS1	≥5	0.005779	0.040863
TMCO4	≥5	1e-06	3e-05
TMEM254-AS1	≥5	0.001252	0.012623
TMEM31	≥5	0	0
TNF	≥5	0	0
TNFRSF21	≥5	0.000422	0.005293
TNFSF9	≥5	0.000124	0.001956
TP53RK	≥5	1e-05	0.000238
TPRX1	≥5	0	0
TPRX2P	≥5	4.6e-05	0.000858
TPST1	≥5	0.00464	0.03475
TRIM43	≥5	0	0
TRIM43B	≥5	0	0
TRIM43CP	≥5	0	0
TRIM48	≥5	0	0
TRIM49	≥5	0	0
TRIM49B	≥5	0	0
TRIM49C	≥5	0	0
TRIM49D1	≥5	0	0
TRIM49D2	≥5	0	0
TRIM51	≥5	0	0
TRIM51BP	≥5	0	0
TRIM51CP	≥5	0	1e-06
TRIM51DP	≥5	2.2e-05	0.000466
TRIM51EP	≥5	2e-06	6.2e-05
TRIM51FP	≥5	0	0
TRIM51GP	≥5	0	0
TRIM51HP	≥5	0	0
TRIM53AP	≥5	0	0
TRIM53BP	≥5	0	0
TRIM53CP	≥5	0	0
TRIM64	≥5	0	0
TRIM64B	≥5	0	0
TRIM64C	≥5	2e-06	6.1e-05
TRIM64DP	≥5	0	0
TRIM64EP	≥5	0	0
TRIM64FP	≥5	0	0
TRPM6	≥5	0.002627	0.02244
TUBB2A	≥5	0	2e-06
UBE2L6	≥5	1e-06	2.6e-05
UBTFL1	≥5	0.005131	0.037428
UBTFL2	≥5	0	1e-06
UBTFL3	≥5	0	0
UBTFL5	≥5	0	6e-06
UBTFL6	≥5	0.000224	0.003184
UBTFL7	≥5	0.000546	0.006503
UGT1A6	≥5	2.5e-05	0.00051
UNC5B-AS1	≥5	4.4e-05	0.000821
USP17L16P	≥5	0.00657	0.044918
USP17L17	≥5	0.00405	0.031383
USP17L20	≥5	0.000183	0.002661
USP17L22	≥5	0.000129	0.002013
USP17L7	≥5	1e-06	2.2e-05
USP17L9P	≥5	0.00018	0.002636
USP29	≥5	0	0
VAX1	≥5	0.006672	0.045492
VCX	≥5	0.002214	0.019623
VCX3A	≥5	0.001101	0.01134
VCX3B	≥5	0.000274	0.00375
VMO1	≥5	0.000167	0.002476
VN1R4	≥5	0.00658	0.044957
VN1R6P	≥5	0.00036	0.004685
WDR77	≥5	0	0
WWTR1	≥5	0.001665	0.015712
Z83844.3	≥5	0.002561	0.021989
Z95115.1	≥5	0	0
Z98745.1	≥5	0.002727	0.023074
ZFP36L1	≥5	0	0
ZIM3	≥5	0	6e-06
ZMAT4	≥5	0.001651	0.015633
ZNF280A	≥5	0	0
ZNF479	≥5	0.002238	0.019786
ZNF596	≥5	0	0
ZNF608	≥5	0.000363	0.004712
ZNF622	≥5	2.9e-05	0.00058
ZNF630	≥5	0.001084	0.011179
ZNF679	≥5	2e-06	6e-05
ZNF705A	≥5	0	0
ZNF705B	≥5	0	3e-06
ZNF705D	≥5	0.000224	0.003178
ZNF705E	≥5	4e-06	0.000118
ZNF705G	≥5	2e-06	5.4e-05
ZNF735	≥5	0.000165	0.002457
ZSCAN4	≥5	0	0
ZSCAN5B	≥5	0	0
ZSCAN5C	≥5	0	0
ZSCAN5DP	≥5	0	0
AC011447.6	4.99748	0.006384	0.043958
C14orf93	4.97835	0.001871	0.017283
AC010976.1	4.96916	0.001931	0.017664
AC019080.1	4.96591	0.000365	0.004739
SERTAD1	4.96583	0.005995	0.042056
KLK4	4.96372	0.001011	0.01053
AC073172.2	4.93402	0	1e-06
NANS	4.91171	4e-06	0.000108
MTND4P24	4.91122	0.003381	0.027215
CRABP2	4.90764	0.006524	0.044717
OR6M2P	4.88942	4.7e-05	0.000873
ECT2L	4.88647	0.001588	0.015159
HLA-DQA1	4.88194	0.001389	0.013706
EFCAB3	4.87911	0.004312	0.03293
TBR1	4.87204	0.003426	0.027481
PRKG1-AS1	4.86822	0	3e-06
LGI1	4.85519	0.001298	0.012998
LINC01761	4.85499	0.000206	0.002961
ABCA13	4.85017	0.004565	0.034364
HIST2H2AA4	4.84941	0.001616	0.015368
C1orf61	4.84907	0.005207	0.037913
AFMID	4.84545	0.00045	0.005575
HK1	4.83965	0.004933	0.036348
PDE4DIP	4.83437	0	0
AL358232.2	4.83245	0	5e-06
LINC02020	4.82827	0.006029	0.042199
AL031726.2	4.81541	0.002612	0.022332
TREML2	4.81271	0	0
TNNC2	4.81143	0.004604	0.034567
AL391684.1	4.80959	0	1.7e-05
MTCYBP18	4.79605	0.007017	0.047248
DLX5	4.79073	0.002064	0.018629
PDE11A	4.79058	9.7e-05	0.001585
CCND1	4.7716	0.002855	0.023886
NUDT4B	4.76715	1.8e-05	0.000382
USP6	4.76618	0.000963	0.010104
LINC02217	4.74779	0.002295	0.020162
TTR	4.74386	0.007274	0.048513
CDKN1A	4.74303	3.2e-05	0.000628
SETD7	4.74156	0.000692	0.007877
CD27-AS1	4.73232	0.001466	0.014287
CFLAR-AS1	4.7092	0.000799	0.008789
ZFHX4	4.70456	0.003979	0.031007
FAM83A	4.70337	0.004345	0.0331
GHET1	4.70064	0.002806	0.023621
ZSCAN5A	4.69264	0	0
OTX2-AS1	4.69152	0	1e-06
AL033519.4	4.69091	0.000257	0.003566
EIF4A3	4.6895	0	1.6e-05
LINC01297	4.68667	4.3e-05	0.000817
OR10G3	4.67411	0	0
AC024361.1	4.66116	0.000309	0.004114
FP236241.1	4.66056	0.005514	0.039525
KCNE3	4.65191	0.002487	0.021543
AC090099.5	4.6492	0.001796	0.016733
AL359740.1	4.64528	0.004075	0.031533
LDLRAD4	4.64071	6.9e-05	0.001207
AC093725.2	4.63733	0.000498	0.006051
LINC02345	4.63056	0.000875	0.009402
OPRD1	4.62747	0.00054	0.006449
GOLGA6L7	4.62504	0.001266	0.012742
AC092720.1	4.62392	0.001634	0.015514
DENND2C	4.62135	1e-05	0.000235
TUBA1A	4.6177	0.000919	0.009748
PLPP3	4.61376	2e-06	7e-05
AC055874.1	4.60795	0.000162	0.002413
F11R	4.59519	0.003	0.024828
HSPA2	4.59495	1e-06	3.3e-05
PDGFRA	4.59083	0.000377	0.004849
ID2	4.59035	0	1.1e-05
AP003122.2	4.57233	0.0001	0.001627
GOLGA6L22	4.57103	4.1e-05	0.000785
AC023905.1	4.56269	0	0
AC097532.1	4.55617	0.006261	0.043423
AL359195.2	4.55488	0.007032	0.047292
IL6R	4.55039	0.005073	0.037198
AL157997.1	4.54286	0.00123	0.012466
CLDN6	4.54084	0.000126	0.001973
ATP5PBP7	4.52741	4e-06	0.000114
AL354989.1	4.48664	0.004017	0.031204
GHRLOS	4.484	0.000211	0.003028
SOWAHC	4.47431	0.004081	0.031569
SLC16A1-AS1	4.4674	6e-06	0.000157
RFPL1S	4.46321	0	0
AC093791.1	4.46186	1e-06	4.5e-05
AC016168.4	4.4557	0.000182	0.002655
AC021092.1	4.45119	0.00649	0.044558
AC114757.1	4.45009	0.00443	0.033494
AC132219.2	4.44416	0.000883	0.009459
TRIM38	4.44222	0.000127	0.001986
LINC01138	4.44101	1e-06	1.8e-05
FP236383.4	4.44084	4e-06	0.000111
LINC02256	4.43361	9.5e-05	0.00157
NXF1	4.43281	1e-06	3.2e-05
AC114341.2	4.4304	0.000113	0.001801
OR9H1P	4.42832	0.000215	0.003069
RIT1	4.42275	0.002501	0.021614
AC026355.2	4.40934	0.002584	0.022162
AC097460.1	4.40927	0.00025	0.003475
AC097480.2	4.40531	0.000349	0.004557
AL121823.1	4.40505	0.006866	0.046502
PVT1	4.39942	0.000454	0.00562
SALRNA1	4.39263	7.1e-05	0.001222
TOR1B	4.39126	0.001739	0.016281
RGPD6	4.38328	4.9e-05	0.000903
AC004158.1	4.36801	3.5e-05	0.000687
EXOSC10-AS1	4.35919	0.0044	0.03337
NRAV	4.33037	0.000298	0.004
PTCSC3	4.33014	0.005115	0.037355
MEF2C-AS1	4.32708	0.001112	0.011425
AC011446.2	4.32704	0.005463	0.039314
FP671120.9	4.32421	0.00042	0.005272
LTBP3	4.32341	0.00211	0.018943
UBE2F-SCLY	4.31825	0.003161	0.025934
SERPINB6	4.31002	0	9e-06
GCNA	4.29983	0.001766	0.016494
USP17L11	4.29918	0.002514	0.021663
NPTXR	4.2991	1.2e-05	0.000269
AL391095.1	4.29278	0.002067	0.018633
MYORG	4.28913	1e-06	2.8e-05
LINC01821	4.2816	0	0
AC027088.5	4.27425	5.6e-05	0.001011
GATC	4.27273	0.004659	0.034844
LINC00900	4.26569	0.004814	0.035704
AP005482.1	4.26378	4e-06	0.000109
SEPT4	4.25973	0.003281	0.026661
AC006197.2	4.2545	0.005178	0.037763
AC016925.3	4.25375	0.005122	0.037375
AC025539.1	4.23014	1.3e-05	0.000301
AC116407.3	4.22969	0.000356	0.004644
MSN	4.2254	0.005208	0.037913
TMEM159	4.21691	0.00016	0.002388
LINC01684	4.20732	0.000132	0.002041
OR1A1	4.20616	0.001061	0.01097
FP671120.2	4.19198	3e-06	7.8e-05
KRT8	4.18771	0.003263	0.026552
GOLGA8K	4.17358	3e-05	0.000598
OLA1P3	4.16706	0	0
AC025171.3	4.16496	0.000583	0.006844
STAM-AS1	4.16418	0.000635	0.007344
LGALSL-DT	4.16293	0.000829	0.009062
AC103957.1	4.16108	0.001549	0.014877
DTX3L	4.16063	0.002852	0.023872
CC2D2A	4.1597	0.000651	0.007505
AC103955.1	4.15775	0.006902	0.046672
LINC02457	4.15184	0.00106	0.010967
GPR68	4.12988	0.004193	0.03223
AMDHD1	4.12785	0.000443	0.005501
AC007823.1	4.12411	0.002765	0.023321
VDAC2	4.12313	2.3e-05	0.000477
AC044839.2	4.11814	0.004267	0.032643
GOLGA8M	4.11633	0.005082	0.037226
NFIA	4.11611	0.000201	0.002907
CACHD1	4.10353	0.007074	0.047419
DHRS7	4.10164	0.003898	0.030533
AL591178.2	4.09676	0.005636	0.040087
AL691515.1	4.09651	0	3e-06
AC138207.8	4.0914	0.002185	0.019454
PROCR	4.08606	0.00023	0.003242
EIF5A2	4.07096	0.007305	0.048667
AC242843.1	4.06865	0.000872	0.009382
EED	4.05578	0.002728	0.023074
U95743.1	4.05128	0.005675	0.040291
SRSF8	4.03513	4.3e-05	0.000805
ZBED3-AS1	4.03426	4.1e-05	0.000782
AL009179.1	4.03331	0.006249	0.043379
HNRNPL	4.03126	0.00012	0.001902
COL19A1	4.0271	4.4e-05	0.000827
NMNAT2	4.01995	0.00351	0.028021
LINC00392	4.01605	0.000146	0.00222
RF02171	4.00127	0.002515	0.021668
AC007342.4	4.0004	1e-05	0.000239
PTP4A1	3.99059	0.000165	0.002457
RFK	3.98534	0.005727	0.040564
AC245060.2	3.97253	0	1.1e-05
AC011591.1	3.96825	3e-06	7.2e-05
AC007682.1	3.96181	5.6e-05	0.001013
TMEM212	3.95979	0.000136	0.002092
AC092295.1	3.95805	0.006922	0.046785
SLC7A6	3.95569	0.001496	0.014516
AC108168.1	3.95515	0.003017	0.024943
CCDC80	3.95405	0.002587	0.022174
VNN1	3.94279	0.000417	0.005247
POLR3K	3.94142	0.000125	0.001958
CHST11	3.94106	0.007308	0.048667
AF107885.2	3.93192	0.005259	0.03818
LINC00621	3.92504	2e-06	6.4e-05
RHOXF1P1	3.92244	0.000613	0.007131
SAMD8	3.91883	0.002653	0.022576
AL512785.2	3.88974	0.003427	0.027481
AC093607.1	3.88931	7.3e-05	0.001254
UNC80	3.88232	0.001267	0.012742
Z98755.1	3.87344	0.002879	0.024036
PDE12	3.86632	0.003686	0.029145
SRSF3	3.85622	7.3e-05	0.001252
ZNF621	3.85375	0.002012	0.018228
LINC01344	3.84829	0.005677	0.040295
USP17L2	3.84802	0.000103	0.00167
AC076968.2	3.84233	0.003197	0.026148
GPR155	3.8378	0.001902	0.017476
AC244472.1	3.82964	5.8e-05	0.001047
CPHXL	3.82708	0	0
RPS9P1	3.82678	0.00168	0.015804
FP671120.8	3.82156	2.4e-05	0.000498
AC084198.2	3.82104	9e-06	0.000222
AL365232.1	3.81554	0.005495	0.039457
AL359502.2	3.80302	0.000911	0.009692
AC097636.2	3.80169	0.000152	0.002301
AC008072.1	3.79942	0	1e-06
ZNF707	3.79928	0.005308	0.038438
TFAP2C	3.79287	4e-05	0.00077
MEIS2	3.76863	0.004952	0.03644
AL355916.1	3.76308	0.00182	0.016889
EIF1AD	3.76007	0.001338	0.013315
AC010789.1	3.74689	0.001279	0.012849
SRARP	3.72356	0.001481	0.014403
RNF152	3.72061	0.006372	0.043931
C2orf83	3.7082	0.001467	0.014287
IER5	3.69382	0.00191	0.017535
BTBD1	3.68979	0.005541	0.03967
QTRT1	3.68895	0	0
NRP1	3.68231	0.001453	0.014182
AC063960.2	3.67107	0.000339	0.004458
HCG11	3.64744	0.000194	0.002809
AL391244.2	3.64319	0.00039	0.00496
AC008969.2	3.64298	0.000143	0.002176
CCDC144NL	3.62995	5.6e-05	0.00101
AC074117.1	3.62275	0.000183	0.00266
USP17L6P	3.61542	0.003364	0.027105
LINC00547	3.60836	1.8e-05	0.000393
AC113383.1	3.59859	0.002789	0.023507
CTSS	3.59432	0.002375	0.02075
AC007390.2	3.58719	0.000809	0.008882
LINC01606	3.58385	0.001375	0.013586
DSEL	3.58089	0.002199	0.019513
AL121761.1	3.57477	0.003465	0.027744
BMP4	3.57413	0.002453	0.021299
SBDS	3.56931	0.001179	0.012038
NEUROG1	3.56011	0.006289	0.043521
AVPI1	3.5423	0.005894	0.041482
NKD1	3.5326	0.000223	0.003176
AC133681.1	3.53099	0.005581	0.039867
TERF2IP	3.52499	0.001215	0.012336
IER3	3.52159	0.000255	0.003536
CCDC32	3.52142	0.001901	0.017476
AC124804.1	3.51979	0.000179	0.002624
AL354863.1	3.49153	0.00012	0.001899
PDK3	3.48982	0.004267	0.032643
MTND5P11	3.48619	0.004576	0.034424
LINC02133	3.48512	1.9e-05	0.000399
SOX4	3.4814	0.000584	0.006853
TRABD2A	3.47695	0.002142	0.019183
RSRP1	3.47147	0.000379	0.004857
DEF8	3.46668	0	0
AC004817.3	3.46009	0.005544	0.03967
AC016821.1	3.45507	1e-06	3.8e-05
AC118553.2	3.44561	0.000651	0.007504
AC025475.2	3.43288	0.000124	0.001953
SLC35E4	3.4249	0.000569	0.006722
GTF3C2-AS1	3.41838	0.005581	0.039867
AC023818.1	3.41775	0.003407	0.027374
PCAT19	3.4127	0.001799	0.016733
AL590068.3	3.4108	0.005466	0.039314
NMT2	3.40216	0.004424	0.033457
MARCKSL1	3.39589	0.006635	0.04529
AC016152.1	3.39406	0.003338	0.026973
AL354714.1	3.37079	0.000759	0.008445
ID1	3.36125	0.004886	0.036047
AC112481.2	3.35925	0.000648	0.007472
TIMM8A	3.35554	0.002534	0.021792
THOC5	3.35215	0.005228	0.038005
ZNF394	3.34516	0.00228	0.020063
SNHG26	3.3404	0.006503	0.044621
AL449283.1	3.33021	0.007317	0.048674
MS4A4E	3.32882	0.000889	0.009513
LINC02054	3.32287	0.005504	0.039483
EML2	3.32279	0.001918	0.017582
HPYR1	3.31532	0.003726	0.029427
ANP32E	3.30405	5.6e-05	0.001006
LINC01301	3.3013	0.004888	0.036049
RPLP0P2	3.29435	0.001269	0.012758
NNT-AS1	3.27971	0.000699	0.00795
LINC01427	3.27561	0.003324	0.026879
AL450426.1	3.27448	0.003409	0.027382
AL391425.1	3.26161	2.9e-05	0.000584
MAST2	3.25374	0.000667	0.007639
AL022151.1	3.25267	0	0
PTPRZ1	3.25114	0.000343	0.004498
LINC01446	3.25007	0.000231	0.00325
SORL1	3.24976	6.4e-05	0.001136
AL355377.4	3.24906	1.1e-05	0.000268
AC008977.1	3.23606	0.004628	0.034712
AC016582.3	3.23103	0.004672	0.034909
AC008938.1	3.21701	1.6e-05	0.000347
PREX2	3.2117	0.006877	0.046544
AC005034.6	3.20425	0.002693	0.022861
L3MBTL4-AS1	3.20392	0.000387	0.00494
PURPL	3.20275	0.000458	0.00565
RBMS3-AS3	3.20248	0.004956	0.03646
DDIT3	3.19988	0.00152	0.014683
RBM7	3.1756	0.000409	0.005164
PTENP1-AS	3.17188	2.6e-05	0.000538
AL035411.3	3.16968	0.000496	0.006031
DUXB	3.16436	9.9e-05	0.001627
BCL11A	3.1507	0.003582	0.028476
CCDC144NL-AS1	3.15068	0.001164	0.011898
AP000974.1	3.14995	0.000854	0.009242
ZNF66	3.14934	0.004592	0.034499
AKR1B15	3.13793	0.001105	0.011368
SMOC1	3.12758	0.007171	0.04792
KIAA0391	3.12647	0.00524	0.038083
PGM2L1	3.12411	0.000375	0.004833
AC090994.1	3.12072	0.001315	0.013137
SRRT	3.11304	0	0
AC079610.1	3.10647	0.000174	0.002564
GOLGA8A	3.10486	0.004942	0.036382
AC069222.1	3.1035	0.006388	0.043958
GATM	3.08239	0.005773	0.040834
AL354733.2	3.08236	0	0
AC090629.1	3.07828	0.000316	0.004194
CLLU1	3.06933	0.004942	0.036382
ZNF296	3.06149	0.001078	0.011123
AC007318.2	3.05605	0.002969	0.024633
AL136295.7	3.0504	0.000369	0.004777
DIS3	3.04534	0.003549	0.028285
OPRM1	3.03863	0.007397	0.049021
OR6D1P	3.03157	0.002974	0.024662
AC109349.1	3.03056	6.3e-05	0.001118
NEAT1	3.00828	0.00322	0.026307
AC026464.4	3.00686	3.4e-05	0.000665
ABCA3	3.00022	0.000267	0.003671
RPS2P5	2.99481	5.7e-05	0.001032
HESX1	2.99169	0.005283	0.038329
DDX39A	2.99153	0.000101	0.001647
ASNA1	2.99065	0.007474	0.049396
ERVK13-1	2.98922	0.002159	0.019306
PCED1B-AS1	2.98579	0.00155	0.014877
AL035252.5	2.98257	0.00047	0.005776
COL6A5	2.97305	0.000472	0.005801
AL162311.3	2.97219	0.00474	0.035224
AL662795.2	2.96885	0.002533	0.021792
UBA2	2.96337	0.000153	0.002309
PDE6B	2.96254	0	5e-06
AAMDC	2.96092	0.002488	0.021543
AL355834.2	2.95894	1.6e-05	0.000354
AC013717.1	2.95747	0.004654	0.034832
AC023824.6	2.95509	0.006089	0.042484
LINC01672	2.94921	0.006635	0.04529
C9orf147	2.94496	0.001596	0.015226
AC092070.4	2.94357	0.001405	0.013826
REXO1L1P	2.93831	0	7e-06
TTLL7	2.92181	0.003553	0.0283
AC078788.2	2.92141	0	0
ALYREF	2.91706	6e-06	0.000157
KDM5B	2.91412	6e-05	0.001067
CLEC12A-AS1	2.90679	0.002185	0.019454
ROR1-AS1	2.90127	0.001248	0.012609
FAM241A	2.89345	0	1.2e-05
B2M	2.89102	0.00377	0.029691
LINC02552	2.88949	1e-06	2.2e-05
SAMD14	2.88458	5.1e-05	0.000936
AC009053.4	2.86512	0.003793	0.029836
AC007317.1	2.86472	0.00034	0.004463
PRSS16	2.84879	0.004416	0.033431
SEPT9	2.84672	0	0
OR6Y1	2.84566	0.004858	0.03591
CCNE2	2.839	0.007571	0.049954
LINC01226	2.82973	0	1e-06
AC007384.1	2.8047	0.00014	0.002153
LINC00298	2.79554	0.004538	0.034187
AC034238.1	2.79196	0.004752	0.035291
SLC25A3P1	2.77748	7.5e-05	0.001277
LINC01206	2.7772	0.000541	0.006453
MAP1LC3B2	2.76893	0.006701	0.045592
OR5AS1	2.7666	1e-06	4e-05
AL583825.1	2.76658	3e-05	0.00059
BCL2L11	2.75447	0.00603	0.042199
TCF21	2.75298	0.007076	0.047419
AC099673.1	2.74279	0.00605	0.042315
MECOM	2.74254	4.1e-05	0.000774
C11orf72	2.73677	0.006786	0.046105
AL008730.1	2.73014	0.000546	0.006503
NWD1	2.72937	0.005403	0.038969
LINC01949	2.72303	0	2e-06
AC007743.1	2.71756	0.000447	0.005548
AC009487.4	2.71592	0.002014	0.018242
AL355347.1	2.7081	2.5e-05	0.000515
CDK5RAP2	2.70068	1e-05	0.00024
AL139011.2	2.70042	0.002267	0.019986
MC2R	2.69804	0.00586	0.041299
AC068688.1	2.69475	0.002318	0.020323
FAM122C	2.69079	0.005482	0.039387
AC211429.1	2.68953	0.006513	0.044674
CUL2	2.68378	0.00449	0.033878
USP28	2.67236	0.001605	0.015276
AL450345.1	2.66345	1.8e-05	0.000388
ACOX1	2.66023	0.00084	0.009148
AC016723.1	2.65559	0.005487	0.039413
RBSN	2.65531	0	1e-06
AC099550.1	2.65224	0.000303	0.004041
AP3D1	2.627	4e-06	9.7e-05
GLIDR	2.61873	0.002113	0.018964
DCBLD2	2.61658	0.004687	0.034948
NLRP8	2.61631	0	0
LINC01609	2.61533	0.005686	0.040344
AC097467.3	2.60369	0.00656	0.044909
RP1L1	2.60329	0.000334	0.004403
OLFM2	2.60166	0.000177	0.002604
EEF1A1P6	2.59967	9.3e-05	0.001536
UGDH-AS1	2.59689	0.00018	0.002629
NPIPB4	2.57471	0.000422	0.005293
LINC00939	2.57394	0.000378	0.004852
AC027682.7	2.57188	0.007065	0.047375
NPIPB13	2.5699	0.001193	0.012167
AL357141.1	2.56895	0	1.4e-05
AP003175.1	2.56892	0.001431	0.014015
CERS5	2.56576	0	1.3e-05
ZNF496	2.55534	0	4e-06
UQCRFS1P1	2.55186	0	3e-06
GABRA2	2.54677	0.003089	0.025449
SULT1B1	2.54099	0.000752	0.008389
AJ009632.2	2.53987	0.001057	0.010943
CTSB	2.53452	0	0
BAX	2.52682	0	0
OPTN	2.51862	0.001171	0.011963
ACO2	2.51544	0	3e-06
CALCOCO1	2.51076	0.000538	0.006437
WDFY2	2.50944	0.00027	0.00371
TEX37	2.50907	0.000971	0.010181
IMP4	2.4973	0.001508	0.014606
TOB2	2.47776	6e-06	0.000148
FIGN	2.47224	0.001205	0.012269
ZFYVE1	2.46989	0.00046	0.005671
LINC00891	2.46273	1.3e-05	0.000301
CECR2	2.46242	0	2e-06
HERC2P9	2.46206	0.003264	0.026552
AC131649.2	2.46062	0.002932	0.024376
HARS	2.45988	3e-05	0.000598
EDIL3	2.45524	2e-05	0.000431
TMEM45A	2.44995	5.2e-05	0.000944
AL356489.3	2.44775	0.003966	0.030954
SPTLC3	2.44658	0.003245	0.026457
TNFAIP1	2.42339	0.006366	0.04391
ITSN1	2.4168	0	0
SHC4	2.41325	0.001288	0.012923
DIRAS2	2.40924	0.006701	0.045592
CCS	2.402	4e-05	0.000771
DHX9	2.38674	0.005624	0.040037
GCOM1	2.38558	0.000659	0.007569
AC096531.2	2.37597	0.000703	0.007984
POLR2G	2.35349	8e-06	0.000192
TRIM39	2.34841	0.005762	0.040773
ZNF609	2.34628	4.2e-05	0.000803
AC008764.6	2.3424	0.002991	0.024777
LINC01133	2.34224	0.006831	0.046321
HES1	2.34137	1e-05	0.000246
DVL3	2.33991	0.002997	0.024811
NOSIP	2.3399	0.000832	0.009092
MAPK14	2.33779	0.002181	0.01945
EDEM1	2.32724	0.001929	0.017656
TRNAU1AP	2.32688	1.2e-05	0.00027
UBXN1	2.32465	0.004415	0.033431
GDI1	2.32405	1e-06	4.5e-05
AC026979.4	2.32365	9.4e-05	0.001549
BYSL	2.32073	0	2e-06
LRPAP1	2.31786	0.002029	0.018358
RPS2P46	2.31483	0.001875	0.017308
IDH3G	2.31266	0.005301	0.038406
ACAA1	2.30242	0.002256	0.019913
DBET	2.29272	0.000992	0.010382
AC007998.4	2.29216	0.002683	0.022784
SMC2-AS1	2.29195	0.002974	0.024662
IDH2	2.27816	0	0
PPP2R1A	2.26269	0	6e-06
ERN1	2.26131	0.000187	0.002721
TRIM69	2.25778	0.00417	0.032114
RAD51-AS1	2.25714	0.000231	0.00325
AC116158.1	2.25679	0.003175	0.026029
AC009318.1	2.24687	0.007052	0.047348
PFKFB3	2.24577	0.000812	0.008896
LAS1L	2.24164	7e-06	0.000167
SAR1B	2.23842	0.000173	0.002547
OLMALINC	2.21848	0	1.5e-05
GPR78	2.21678	0.000234	0.003283
AL731769.2	2.21653	8.8e-05	0.001471
WDR46	2.21381	2.5e-05	0.000515
ADAMTS14	2.21185	8.6e-05	0.001447
AC244502.1	2.20557	6e-06	0.00016
COPG1	2.20555	0	4e-06
KDM5C	2.20499	0.000519	0.006257
MCC	2.19808	0.003278	0.026642
RBM5	2.19551	2.6e-05	0.000526
HIST1H2AG	2.19208	4.2e-05	0.000803
AC092802.1	2.18401	0.00026	0.00359
ZCCHC12	2.18269	0.002495	0.021593
RGMA	2.16533	0	1.4e-05
KANSL3	2.16327	0.00581	0.041044
PROX1	2.15194	0.000267	0.003677
POLH	2.14766	0.003107	0.025583
PRNCR1	2.14131	0.000869	0.009352
TUBB4B	2.13672	0.001653	0.015644
XAB2	2.12916	0.006099	0.042545
NDUFS2	2.1281	2e-06	5.7e-05
HMOX2	2.11821	0.002221	0.019673
LIMK2	2.1156	0.002264	0.019977
AL050309.1	2.11127	0.000604	0.007038
KCNQ1OT1	2.1073	0.002276	0.020054
CHTOP	2.10658	0	0
NSD1	2.10535	0.001319	0.01317
AC080079.2	2.10525	0.00365	0.028918
LSM14B	2.09902	0	0
ARFGAP2	2.09886	0	5e-06
PDHA1	2.09148	3e-06	8.9e-05
SOAT1	2.08941	1e-06	1.9e-05
ROBO4	2.08925	0.004378	0.033269
LAD1	2.08724	0	0
HERC3	2.07881	0	1.1e-05
CYP3A5	2.07838	0.004172	0.03212
NEFM	2.07549	4.1e-05	0.000779
SMARCC2	2.07466	0	0
NHEJ1	2.0663	0.002915	0.024258
INPP5K	2.06166	0.001547	0.01487
ACTB	2.05508	0	0
PROSER2-AS1	2.05173	0.001858	0.017194
IGHMBP2	2.04576	0	5e-06
COPE	2.02829	0	0
CDK16	2.02487	0.00075	0.008379
FTSJ3	2.01697	0	0
ZBTB40	2.01572	3e-06	8.9e-05
RIMS1	2.01068	0.001355	0.013436
AC040168.1	2.00646	0.005856	0.041299
AC008537.3	2.00361	0.003194	0.02613
KAZN-AS1	2.00319	0.003874	0.030394
DCAF4	2.003	0.001545	0.01486
EFTUD2	2.00229	0	1.6e-05
The table highlights the significantly differentially expressed genes in the comparison between androgenotes at the 1st and 4th cell cycles. The gene ID (ID), fold change (FC) in reference to corresponding cell cycle, P value (pval) and adjusted P value (padj) are reported.
