# Supplementary material for: Longitudinal profiling of human androgenotes through single-cell analysis unveils paternal gene expression dynamics in early embryo development
Source: Hum Reprod. 2024 Apr 15;39(6):1186–96. doi: 10.1093/humrep/deae072 (PMC11145015; doi:10.1093/humrep/deae072)
Supplement: deae072_Supplementary_Table_S4 [file deae072_supplementary_table_s4.xlsx]

## Sheet: 1st versus 4th cc
Supplementary Table S4. Functional enrichment analysis of dysregulated genes in androgenotes between 1st and 4th cell cycle
More Expressed in 4th cell cycle constructs
Source	Term Name	Term ID	padj	Number of Genes
GO:MF	alkaline phosphatase activity	GO:0004035	0.000981348	2
GO:MF	biliberdin reductase NAD+ activity	GO:0106276	0.00165154	2
GO:MF	biliverdin reductase (NAD(P)+) activity	GO:0004074	0.00165154	2
GO:MF	biliverdin reductase (NADP+) activity	GO:0106277	0.00165154	2
GO:MF	RNA polymerase II CTD heptapeptide repeat phosphatase activity	GO:0008420	0.00361947	5
GO:MF	adenylate cyclase binding	GO:0008179	0.00587837	2
GO:MF	3alpha,7alpha,12alpha-trihydroxy-5beta-cholestanoyl-CoA 24-hydroxylase activity	GO:0033791	0.0250236	1
GO:MF	phosphatidylinositol-4,5-bisphosphate binding	GO:0005546	0.029095	3
GO:BP	negative regulation of cell differentiation	GO:0045596	3.16364e-08	45
GO:BP	negative regulation of transcription, DNA-templated	GO:0045892	2.76559e-06	73
GO:BP	negative regulation of nucleic acid-templated transcription	GO:1903507	2.95693e-06	73
GO:BP	negative regulation of RNA biosynthetic process	GO:1902679	3.16092e-06	73
GO:BP	positive regulation of cell population proliferation	GO:0008284	3.25578e-06	46
GO:BP	negative regulation of developmental process	GO:0051093	3.71716e-06	49
GO:BP	regulation of cell differentiation	GO:0045595	4.09162e-06	71
GO:BP	negative regulation of apoptotic process	GO:0043066	1.19168e-05	43
GO:BP	negative regulation of programmed cell death	GO:0043069	2.17323e-05	43
GO:BP	negative regulation of RNA metabolic process	GO:0051253	4.56948e-05	74
GO:BP	negative regulation of cell death	GO:0060548	0.000147555	44
GO:BP	negative regulation of macromolecule biosynthetic process	GO:0010558	0.000159303	76
GO:BP	regulation of cell population proliferation	GO:0042127	0.000199645	62
GO:BP	negative regulation of cellular biosynthetic process	GO:0031327	0.000353206	77
GO:BP	negative regulation of nucleobase-containing compound metabolic process	GO:0045934	0.000357553	76
GO:BP	regulation of developmental process	GO:0050793	0.000570306	90
GO:BP	regulation of programmed cell death	GO:0043067	0.000702747	58
GO:BP	negative regulation of biosynthetic process	GO:0009890	0.00073412	77
GO:BP	regulation of apoptotic process	GO:0042981	0.000820841	57
GO:BP	regulation of cell death	GO:0010941	0.00151085	61
GO:BP	dephosphorylation of RNA polymerase II C-terminal domain	GO:0070940	0.0046773	5
GO:BP	cell population proliferation	GO:0008283	0.0062817	65
GO:BP	renal system vasculature morphogenesis	GO:0061438	0.00938298	5
GO:BP	kidney vasculature morphogenesis	GO:0061439	0.00938298	5
GO:BP	termination of RNA polymerase II transcription	GO:0006369	0.0191824	5
GO:BP	regulation of transcription, DNA-templated	GO:0006355	0.0207222	135
GO:BP	regulation of nucleic acid-templated transcription	GO:1903506	0.0210315	135
GO:BP	positive regulation of protein kinase A signaling	GO:0010739	0.0231533	2
GO:BP	regulation of RNA biosynthetic process	GO:2001141	0.0240171	135
GO:BP	positive regulation of ion transmembrane transporter activity	GO:0032414	0.0271628	4
GO:BP	regulation of forebrain neuron differentiation	GO:2000977	0.0349948	4
GO:BP	positive regulation of transporter activity	GO:0032411	0.0402645	4
GO:CC	RNA polymerase II transcription regulator complex	GO:0090575	0.0425177	16
TF	Factor: DUX4; motif: TAAYYYAATCA	TF:M07082	1.63047e-09	23
TF	Factor: DUX4; motif: TAAYYYAATCA; match class: 1	TF:M07082_1	1.4972e-08	8
TF	Factor: DUXA; motif: TRAYYTAATCA	TF:M10958	2.7073e-08	19
TF	Factor: Gfi1b; motif: YYCAATCWSD; match class: 1	TF:M03825_1	5.4514e-08	21
TF	Factor: DUXA; motif: TRAYYTAATCA; match class: 1	TF:M10958_1	3.89739e-06	6
TF	Factor: DUXA; motif: TRAYYTAATCA	TF:M10959	3.05999e-05	9
TF	Factor: DUXA; motif: NTRAYYTAATCAN; match class: 1	TF:M04309_1	5.29971e-05	7
TF	Factor: DUXA; motif: NTRAYYTAATCAN	TF:M04309	0.000103462	25
TF	Factor: ZNF696; motif: KGTTGCAAAATC	TF:M06631	0.0270233	5
TF	Factor: BBX; motif: TGAACRNYGTTCA; match class: 1	TF:M11599_1	0.0458375	2
More Expressed in 1st cell cycle constructs
Source	Term Name	Term ID	padj	Number of Genes
GO:MF	translation initiation factor activity	GO:0003743	0.0344144	4
GO:BP	mRNA catabolic process	GO:0006402	0.0169203	11
GO:BP	organic cyclic compound catabolic process	GO:1901361	0.0387836	15
GO:BP	regulation of nuclear-transcribed mRNA poly(A) tail shortening	GO:0060211	0.0399776	3
GO:CC	extrinsic component of postsynaptic density membrane	GO:0099147	0.0118557	2
GO:CC	extrinsic component of postsynaptic specialization membrane	GO:0098892	0.0197267	2
GO:CC	HULC complex	GO:0033503	0.038389	2
TF	Factor: Cdx-2; motif: NRTCGTAANNNN; match class: 1	TF:M10849_1	0.00230956	75
TF	Factor: NRF-1; motif: CNCTGCGCATGCGC	TF:M04694	0.0163629	18
TF	Factor: ZNF339; motif: NNWCCGTTANNNN	TF:M12270	0.0242516	6
TF	Factor: ER71:HOXB13; motif: NNCGGAWGTNGTWAAN	TF:M08261	0.0262573	10
TF	Factor: NRF-1; motif: CGCATGCGCR	TF:M00652	0.0469853	11
The table lists the sources we used for functional analysis, the term name, term ID, adjusted P value (padj), and number of dysregulated genes identified in the comparison. Meaning of abbreviations: Gene Ontology Molecular Function (GO:MF), Gene Ontology Biological Process (GO:BP), Gene Ontology Cellular Component GO:CC), WikiPathways (WP), and Transfac (TF).
