# Supplementary material for: Longitudinal profiling of human androgenotes through single-cell analysis unveils paternal gene expression dynamics in early embryo development
Source: Hum Reprod. 2024 Apr 15;39(6):1186–96. doi: 10.1093/humrep/deae072 (PMC11145015; doi:10.1093/humrep/deae072)
Supplement: deae072_Supplementary_Table_S5 [file deae072_supplementary_table_s5.xlsx]

## Sheet: 3rd versus 4th cc
Supplementary Table S6. Differentially expressed genes in androgenotes between 3rd and 4th cell cycle
3rd versus 4th cell cycle
Significantly Up-regulated genes					Significantly Down-regulated genes
Gene	Fold Change	pval	padj		Gene	Fold Change	pval	padj
AC004147.5	≥5	0	0		AC010595.1	-2.0456	0.000291	0.014579
AC009065.2	≥5	7.3e-05	0.005633		AC093725.2	-2.05355	0.000603	0.023053
AC068707.1	≥5	0.00109	0.032975		LINC00648	-2.05563	1.1e-05	0.001462
AC115220.1	≥5	6e-06	0.000876		AC139491.3	-2.12595	1.2e-05	0.001492
AC131025.1	≥5	0.001963	0.047987		B3GNT7	-2.14711	0	5e-06
AC134878.1	≥5	0	1.3e-05		AC106820.2	-2.15946	0.001513	0.040511
AC140118.2	≥5	0	0		NEUROD2	-2.1643	0.000776	0.02699
AC244517.2	≥5	0.000336	0.016017		PRAL	-2.17869	2.3e-05	0.002368
AC245056.1	≥5	0.000991	0.031297		AC007128.2	-2.19795	1.7e-05	0.001881
ADAP2	≥5	0.000154	0.009628		AL139023.1	-2.20707	2e-05	0.0021
AL009181.1	≥5	0	0		AL356961.1	-2.2085	0.000198	0.011247
AL136084.2	≥5	0.000341	0.016167		ZFP42	-2.2323	0.000164	0.010035
AL161908.1	≥5	1e-06	0.000188		ARGFX	-2.28791	0.000955	0.031031
AL359706.1	≥5	0.000622	0.023674		VWA3B	-2.29142	8.4e-05	0.00621
AL450472.1	≥5	0.000424	0.018339		ZNF721	-2.34652	1e-06	0.000186
AP004607.3	≥5	0.000268	0.013675		DLGAP1-AS1	-2.36929	0.000974	0.031207
AQP11	≥5	0.000959	0.031031		AC020651.2	-2.37703	0.00083	0.028216
ARHGAP36	≥5	0.000127	0.008311		NEUROD1	-2.3901	0.000296	0.014682
ATP1B2	≥5	0	3e-06		CSPG4P12	-2.3986	0.000145	0.009276
BCOR	≥5	5.1e-05	0.00427		LRRC2	-2.39939	0.000664	0.02453
BEX4	≥5	0.00096	0.031031		RNF207	-2.40496	0.000714	0.025547
BTK	≥5	0	6.5e-05		AC007666.2	-2.40965	0.000483	0.020002
BX546450.1	≥5	5e-06	0.00074		HRK	-2.47189	0.001594	0.042179
CCIN	≥5	0	0		MIRLET7BHG	-2.4913	0.000519	0.020985
CD68	≥5	1.2e-05	0.001492		CLNK	-2.59561	0.001861	0.046394
CDC42EP2	≥5	0.000162	0.009984		AC095060.1	-2.59788	0.001166	0.034311
CDR2L	≥5	5.2e-05	0.004316		CLPS	-2.64319	0	4e-05
CLDN7	≥5	0	6e-05		SNORA62	-2.65475	0.001024	0.03202
CR392039.6	≥5	0	8e-06		KCNJ3	-2.6761	4e-06	0.000645
CT47A11	≥5	0	2.6e-05		RUNX3	-2.6858	0.000439	0.018753
CT47A6	≥5	1.6e-05	0.001831		AC090720.1	-2.75566	0.000342	0.016167
D2HGDH	≥5	0	8e-05		MAP3K12	-2.76416	8.7e-05	0.006325
DGKK	≥5	0	0		C9orf131	-2.82643	8.6e-05	0.006284
DISP3	≥5	0	3e-06		LINC02108	-2.82837	0	3e-06
DLX2-DT	≥5	2.8e-05	0.002741		AC104472.3	-2.87887	0.00171	0.044295
DUX4L25	≥5	0.001395	0.038533		TUBA3FP	-2.89047	0.000919	0.030323
DYNLT3	≥5	0.00112	0.033527		SNAI2	-2.97801	0.001974	0.048101
ELOA3C	≥5	1.3e-05	0.001531		METTL21EP	-3.03044	0.000643	0.024205
EPPK1	≥5	1.8e-05	0.001926		TNFRSF10A	-3.06072	0.001258	0.036228
ESX1	≥5	0	0		TCAF2	-3.07386	2e-06	0.000473
FAM9A	≥5	4.6e-05	0.004017		PITPNM3	-3.11944	0.0014	0.038533
FOXD2	≥5	0.000129	0.008417		AC100861.1	-3.126	0.000124	0.008243
FOXD2-AS1	≥5	0.000398	0.017635		CGA	-3.14412	0.001656	0.043266
GABRQ	≥5	0	0		AL359208.1	-3.14499	1.4e-05	0.00165
GATC	≥5	0	0		COL15A1	-3.15474	0.000132	0.008589
GPR50	≥5	0	0		CNKSR3	-3.20901	9e-06	0.00124
HCLS1	≥5	0.001909	0.04715		IFI27L2	-3.21891	8.7e-05	0.006295
HIST1H2BL	≥5	3e-06	0.000578		MIR31HG	-3.22441	3e-06	0.000565
HS3ST6	≥5	0	0		LINC02232	-3.25127	0.000703	0.025498
IGBP1P1	≥5	0.001427	0.038904		CU638689.4	-3.25902	0.000307	0.015041
INTS6L	≥5	0	0		SLC27A4	-3.26762	0.000368	0.016872
KC877982.1	≥5	8e-06	0.001102		THNSL2	-3.27277	0.001207	0.035198
KLHL21	≥5	0	1.6e-05		PPP1R9B	-3.32709	2e-06	0.00034
KLRG2	≥5	0	0		MIR194-2HG	-3.35865	1.4e-05	0.00165
KPTN	≥5	0.001123	0.033543		LINC01814	-3.35953	1.4e-05	0.001628
LINC00324	≥5	4e-05	0.003616		SLC47A2	-3.40164	3.5e-05	0.003217
LINC02250	≥5	1.5e-05	0.001683		AL645933.3	-3.47989	0.000555	0.02191
MAGEA12	≥5	0	0		AC026124.1	-3.4929	4.7e-05	0.004053
MAGEA2	≥5	0	0		PTCHD1	-3.49742	0	0.000109
MAGEA2B	≥5	0	0		AC009509.1	-3.53938	0.000382	0.017192
MAGEA4	≥5	0	0		ADAM29	-3.56316	0.002077	0.049652
MAMLD1	≥5	0	0		ZNF670	-3.66823	0.000682	0.024923
MID1IP1	≥5	7e-06	0.001102		AL132799.1	-3.677	2.6e-05	0.002627
MIR762HG	≥5	0.000519	0.020985		AC084121.13	-3.72907	0.000578	0.022419
MMP28	≥5	0.001295	0.036929		LINC00370	-3.80983	0.001869	0.046546
MTCO3P39	≥5	0	2.6e-05		ITGA3	-3.844	0	4.8e-05
NES	≥5	0.000116	0.007792		UTY	-3.87687	0.000365	0.016815
PAGE1	≥5	0	0		MTND6P22	-3.88814	0.000987	0.031297
PBDC1	≥5	0.001335	0.037604		TMEM189-UBE2V1	-3.91653	0.000146	0.009306
PCDHB3	≥5	7.3e-05	0.005625		ANKRD9	-3.96748	6.1e-05	0.004879
PGRMC1	≥5	0.000107	0.007373		PLEKHS1	-4.03191	0.001902	0.047096
PLXNB3	≥5	0	0		LINC00433	-4.05119	0.000267	0.013673
PRR23B	≥5	0	0		CAPN10-DT	-4.07546	1e-06	0.000296
RAB34	≥5	1.6e-05	0.001831		EEF1A1P10	-4.11392	4e-06	0.000631
RAB9A	≥5	3e-05	0.002808		NOP9	-4.11552	0.001498	0.040247
RHOXF2	≥5	0	0		C20orf144	-4.18356	0.00064	0.024145
RHOXF2B	≥5	1e-06	0.000211		SLC52A3	-4.19232	8.2e-05	0.006106
RN7SL520P	≥5	0	3.9e-05		PCDH11Y	-4.19958	1e-06	0.000242
RPSAP9	≥5	0	3.9e-05		PDE5A	-4.21505	0.000579	0.022425
RTBDN	≥5	5e-06	0.000805		ZNF317	-4.25429	0.000177	0.010464
RTL8B	≥5	0	3e-06		UBBP3	-4.27449	6.7e-05	0.005303
SMPD2	≥5	0.000777	0.02699		AC015813.1	-4.3015	1.4e-05	0.001636
SNN	≥5	0	0		LANCL3	-4.34791	0	5e-06
SSX2B	≥5	0	9.5e-05		CLEC1B	-4.3813	0.001729	0.044348
SSX4	≥5	0	0		OR4G1P	-4.43363	5.5e-05	0.004458
STAU2-AS1	≥5	1.5e-05	0.001683		SLC36A4	-4.43484	0.000484	0.020034
TCEAL9	≥5	0	2e-06		CAMKK1	-4.46932	0.00073	0.02597
TMEM31	≥5	0	0		AC239859.5	-4.56961	0.000113	0.007685
TP53I3	≥5	0.00047	0.019657		ZNF710-AS1	-4.57111	4.9e-05	0.004158
ZNF767P	≥5	0.000524	0.021094		CHAT	-4.61186	0.000413	0.018066
ZSCAN23	≥5	0.000939	0.030742		KCNG1	-4.67636	2e-06	0.000463
AL163051.1	4.99524	0.000421	0.018251		TMEM38A	-4.69222	1.7e-05	0.001881
AC026304.1	4.97952	0.000182	0.010697		MYF6	-4.71103	0.000554	0.02191
HIST2H4A	4.97308	0.000426	0.018339		TBX19	-4.7263	0.000177	0.010464
FP236383.1	4.95301	0.001409	0.038673		AC092598.1	-4.82667	1.7e-05	0.001881
AC009237.17	4.94216	0.000676	0.024745		MTRNR2L1	-4.83244	0	1e-05
VDR	4.92296	0.001054	0.032527		BOLA3P3	-4.85587	0.000342	0.016167
LINC00479	4.91491	0.000718	0.025605		LINC01850	-4.88095	3e-06	0.000498
ESRP2	4.89307	0.001443	0.039199		SLCO5A1	-4.94669	3e-06	0.000588
UBAP1L	4.88297	0.000141	0.009105		CACNA1B	-4.96684	0.00015	0.009494
TEP1	4.87544	2.6e-05	0.002573		RSAD2	-4.98198	8.6e-05	0.006286
SEZ6L2	4.85095	1e-06	0.000184		AC008063.2	≤-5	0.000719	0.025618
AC022784.5	4.83929	0.001154	0.034205		AC026954.2	≤-5	0	0.000136
AL353596.1	4.82827	0.000949	0.030941		AC092376.2	≤-5	0	3e-06
AC067751.1	4.76782	0.000974	0.031207		AC105213.1	≤-5	0.000753	0.026551
AC011448.1	4.75793	1.2e-05	0.001492		AC138409.1	≤-5	1e-06	0.000259
AC239859.6	4.72035	0.001726	0.044348		AC138951.1	≤-5	0.000308	0.015076
HIST1H3C	4.70845	0.000367	0.016872		ACKR3	≤-5	0.000226	0.012365
LINC02541	4.68779	0.000318	0.015408		AL161646.1	≤-5	0.000385	0.017235
BLVRB	4.66767	0.000249	0.013076		AL590032.1	≤-5	6.2e-05	0.004932
PCDHB16	4.66616	0.000836	0.028297		AP002414.2	≤-5	0.000647	0.024279
LIPH	4.65441	2e-06	0.000393		BOC	≤-5	3e-06	0.000537
POLD4	4.6519	0.000192	0.011071		C16orf78	≤-5	0.000346	0.016277
AP006587.3	4.63638	0.000168	0.010148		C16orf89	≤-5	7.9e-05	0.005932
AC007848.1	4.62432	0.000968	0.031124		C1QTNF7	≤-5	4e-05	0.00356
EXOSC10-AS1	4.61805	3.9e-05	0.003498		C5orf30	≤-5	7e-06	0.000997
CCND1	4.61531	1.3e-05	0.001556		CFAP97D2	≤-5	9e-06	0.001225
GPC4	4.59613	0.000764	0.026706		COL16A1	≤-5	1e-06	0.00017
AP001992.2	4.57611	0.000552	0.02188		CSRNP3	≤-5	3e-06	0.000526
RANBP3L	4.54646	0.002039	0.049141		DDX3Y	≤-5	6e-06	0.000944
H2AFB2	4.53344	0.000278	0.014089		FOLR3	≤-5	0.00103	0.032174
FHL1	4.51515	0.000225	0.012357		FOXG1	≤-5	0.000617	0.02356
CDC27P1	4.51431	3.5e-05	0.003207		GCNT4	≤-5	0	2e-05
PIM2	4.50204	0.001669	0.043422		GRM3	≤-5	1e-06	0.000248
AP4M1	4.47598	0.000153	0.00961		HAPLN1	≤-5	0.000105	0.007291
GABRE	4.4721	1.6e-05	0.001831		HOXD13	≤-5	5.2e-05	0.004332
AC018755.3	4.4318	0.000797	0.027557		IGHM	≤-5	4e-06	0.000699
SRPX2	4.41719	0.000247	0.012987		INSM2	≤-5	0.000206	0.011593
MYOZ3	4.41572	0.00071	0.025547		KRT20	≤-5	0.002087	0.049745
FAM83D	4.37985	3e-06	0.000528		LINC01144	≤-5	0.000714	0.025547
SLC25A43	4.37833	0.000167	0.010105		LINC02445	≤-5	3.8e-05	0.003474
AC015660.1	4.339	0.000141	0.009105		LRATD1	≤-5	0.000244	0.012893
ZNF75D	4.3371	0.001531	0.04091		LRRN3	≤-5	0	1e-06
AC092919.1	4.33565	0.000671	0.024657		MAGEB16	≤-5	9.3e-05	0.006708
AC096543.2	4.32291	0.000577	0.022404		MAP3K1	≤-5	3e-06	0.000588
PALD1	4.31095	0.001145	0.034026		MAPKAPK3	≤-5	0.001131	0.033658
CKMT1B	4.30933	0.000379	0.017192		MIR497HG	≤-5	1e-06	0.000184
AL049775.1	4.24723	0.001823	0.045833		MTND6P4	≤-5	0	0
AP001160.1	4.22596	0.000257	0.013308		NDST3	≤-5	0	1e-06
CCNJL	4.21802	3.4e-05	0.00318		OFD1P6Y	≤-5	0.000132	0.008589
VCX3A	4.20385	0.000244	0.012893		OR4G11P	≤-5	2.8e-05	0.002741
ARX	4.20106	1e-06	0.000168		PDGFC	≤-5	0.000904	0.030005
HIST1H2BE	4.16273	0.000834	0.02829		RBMY2FP	≤-5	0.000191	0.011071
AMT	4.15971	0.000165	0.010035		RBMY2QP	≤-5	5e-06	0.000821
PURB	4.15927	0.001035	0.032206		RPS4Y1	≤-5	3e-06	0.000528
GOLGA6L7	4.14911	3e-06	0.000573		RPS5P3	≤-5	0.001515	0.040513
AL139289.2	4.14729	0.000781	0.027058		SERP2	≤-5	1e-06	0.00031
OSGEP	4.11709	2e-06	0.000474		SERPINA5	≤-5	0.000176	0.010455
TMEM231P1	4.10049	5e-05	0.004205		SRY	≤-5	1.7e-05	0.001881
AC005842.1	4.08825	0.00202	0.048852		TEX43	≤-5	2.3e-05	0.002348
WNT5A	4.08735	0.00105	0.032486		TMEM117	≤-5	0.000394	0.017549
AC104046.1	4.08731	0.001724	0.044348		TSPY4	≤-5	1.2e-05	0.001509
TEX26	4.07453	0.000601	0.023029		TTC21A	≤-5	0.000171	0.010221
GPX4	4.05259	0.000228	0.012414
PPP1R3B	4.04995	0.001856	0.046354
GCNA	4.04338	5.9e-05	0.00473
AL157935.2	4.041	0.000781	0.027058
SLC12A4	4.02753	8e-06	0.001176
AL133351.1	3.97898	0.000537	0.021454
SNX32	3.97016	0.000655	0.024423
AC010931.2	3.95498	8e-06	0.001102
AJUBA	3.92292	0.001444	0.039208
CASC11	3.90966	7.9e-05	0.005932
AK7	3.90903	0.00022	0.012281
SAMD9L	3.90792	0.00105	0.032486
AF196969.1	3.89798	0.000498	0.020305
PNPLA1	3.87265	0.000382	0.017192
MMP9	3.86904	0.001812	0.045749
NLRC4	3.84805	0.00158	0.041931
ZNF696	3.847	1.2e-05	0.001501
LRP4	3.84121	0.000827	0.028161
RBP7	3.82823	0.00029	0.01455
SNHG30	3.80139	2.3e-05	0.002348
GATA2	3.79504	0.000222	0.012305
RNASE10	3.77794	7.5e-05	0.005713
TAF13	3.76618	0.00036	0.01666
AC007448.2	3.75965	8.4e-05	0.00621
TOR1B	3.74402	4.9e-05	0.004172
AC068389.1	3.72804	0	4.9e-05
AC118758.3	3.71738	0.000964	0.031107
LINC02457	3.71624	1e-06	0.000173
ALPG	3.69991	0.001332	0.037604
RGL1	3.66585	0.000711	0.025547
KHDC1P1	3.66557	0.000952	0.030974
HIST2H2AA4	3.66419	5.4e-05	0.004458
PI4K2A	3.65144	0.000743	0.026309
FAM43A	3.65045	4.3e-05	0.00377
TPST1	3.64861	0.001417	0.038737
TIMM8A	3.64424	0	4.4e-05
AC093791.1	3.61987	0	2e-06
C2orf91	3.59778	5.8e-05	0.004692
WWTR1-AS1	3.59302	0.000171	0.010221
OPRD1	3.59032	1.8e-05	0.001914
SYP	3.54617	0.000256	0.013308
GCM1	3.54585	0.001472	0.039738
NORAD	3.53967	2e-06	0.000474
AC004973.1	3.52166	0.000395	0.017554
GIP	3.51465	0.001906	0.047135
AC005540.1	3.51048	3.5e-05	0.003217
AC006538.2	3.49527	0.000371	0.016992
TMEM52B	3.49337	0.000715	0.025547
NRAV	3.48995	1.5e-05	0.00169
PRR23C	3.45991	0.001665	0.04336
DDN-AS1	3.45544	0.000339	0.016117
WDR45	3.447	0.000713	0.025547
PRAMEF4	3.41288	5e-06	0.000737
VWCE	3.37984	0.002085	0.04974
PPIEL	3.37155	0.001603	0.042303
ALPP	3.36783	0.001082	0.032898
HIST2H4B	3.33772	0.000257	0.013308
FP671120.6	3.32747	0.001275	0.036572
PSD4	3.29224	0.000191	0.011071
CETP	3.28923	0.001539	0.041062
MIR320A	3.28739	0.001065	0.03266
SALRNA1	3.27959	0	4.8e-05
ZNF891	3.24343	4e-06	0.000728
AC007614.1	3.23573	0.000526	0.021094
POLR3K	3.22417	2e-06	0.000436
UBE2L5	3.21997	0.00038	0.017192
MSN	3.21794	0.000466	0.019557
APOBEC3D	3.19219	6.9e-05	0.005426
APOBEC3F	3.1894	0.000551	0.021872
HIST2H2BD	3.18524	9.6e-05	0.006838
AC068446.3	3.17842	9e-06	0.001234
APTR	3.17757	6e-05	0.004822
FLT4	3.17564	0.002031	0.049008
GVQW2	3.15932	0.000339	0.016117
RHOXF1-AS1	3.1386	0.00035	0.016388
SLC25A5-AS1	3.13234	1.2e-05	0.001492
PDE10A	3.12717	1e-06	0.000219
HOXB13	3.10207	0.001188	0.034801
LBH	3.09572	0.001123	0.033543
DPPA4	3.05269	0.000658	0.024423
LINC02256	3.05254	1.1e-05	0.001466
LY9	3.03291	0.0001	0.007007
TYRO3	3.02634	7e-06	0.001097
ABHD1	3.00067	2.9e-05	0.002758
AFAP1L1	2.99336	0.001051	0.032486
HYAL1	2.98582	0.000488	0.020116
HNRNPCL3	2.95108	1.7e-05	0.001881
AL121658.1	2.93472	0.001196	0.034974
CMBL	2.93319	0.000976	0.03123
RFK	2.93245	0.001649	0.043137
MIR4435-2HG	2.92873	0.000526	0.021094
ZNF705B	2.91091	0.000329	0.015813
RAB13	2.9031	0.000108	0.007447
OR6M2P	2.89538	8e-06	0.001102
EIF1AD	2.89043	0.000264	0.0136
GALM	2.87979	0.000631	0.023858
PRAMEF27	2.87959	0.000181	0.010697
SMIM12	2.87913	0.000475	0.019724
MC2R	2.85156	1e-06	0.000235
GTF3C2-AS1	2.8258	0.000523	0.021094
C10orf91	2.82215	0.001077	0.032828
AC090821.1	2.80838	0.00033	0.015813
LINC02345	2.78887	0.000506	0.020589
PRR20G	2.76655	0.001282	0.036664
AC016597.1	2.75287	4e-06	0.000622
CHRNB1	2.75069	0.000561	0.021916
MECOM	2.74132	0	0
LINC01915	2.72189	0.000101	0.007101
NMNAT2	2.70428	0.000303	0.014888
IQSEC2	2.6864	0.000869	0.029178
HSD17B1	2.67578	0.0014	0.038533
RPL13P12	2.67196	9.8e-05	0.006958
ARSD	2.65888	0.000496	0.020305
MICOS13	2.63856	1e-06	0.000155
HIST1H2BN	2.63587	0.000904	0.030005
IPO5P1	2.63151	0.000734	0.026055
LINC01672	2.62846	0.000127	0.008311
AP006587.6	2.59564	4.6e-05	0.004017
PTGIS	2.58707	0.001988	0.048226
ELOA3	2.57102	0.000142	0.009105
GLA	2.56948	0.000592	0.0228
CLIC2	2.56474	0.001119	0.033527
LINC00668	2.55465	0.001076	0.032828
C12orf10	2.53202	0.001055	0.032534
POP5	2.53154	1.3e-05	0.001598
SLC35E4	2.52595	0.001417	0.038737
PTRH1	2.5161	0.000872	0.029183
AC116407.3	2.5071	0.000224	0.012357
KIAA0391	2.48978	0.000331	0.015825
ZNF789	2.48613	0.000126	0.008311
ACSS2	2.47477	0.001297	0.036929
RAD52	2.47167	0.000318	0.015408
KDM5B	2.47165	1e-06	0.000152
TP53RK	2.46706	0.00198	0.048216
PCDH19	2.46619	0.00109	0.032975
TRAM2-AS1	2.46174	9.4e-05	0.006708
FAM122C	2.4607	2.8e-05	0.002741
FBXO46	2.44078	0.001903	0.047096
EIF3J-DT	2.40703	0.000125	0.008275
ZNF7	2.40262	0.00106	0.032563
SIRT2	2.39779	0.000163	0.009984
TRARG1	2.39722	0.001073	0.032816
RPF2	2.39268	0.001379	0.038335
GPR155	2.38799	0.001722	0.044348
ZNF394	2.38774	0.000472	0.019666
C8orf33	2.38363	0.000103	0.007225
PMAIP1	2.36183	0.000546	0.021697
HNRNPL	2.34601	0.000303	0.014888
AC006557.6	2.33053	0.001712	0.044295
AC090921.1	2.32371	0.001492	0.040129
FP671120.2	2.31191	9e-06	0.001285
NKD1	2.30719	0.000652	0.024374
PROCR	2.29853	0.001397	0.038533
EGLN2	2.29844	0.001461	0.039556
ALDH2	2.29841	0.001238	0.035855
ATAD3B	2.29132	0.001721	0.044348
AC008915.1	2.29095	0.001595	0.042179
CDKN1A	2.28671	0.001582	0.041948
AC012377.1	2.24919	0.001681	0.04368
ST6GALNAC3	2.23101	0.000115	0.007792
CHMP1A	2.22915	0.001903	0.047096
AC092070.4	2.22513	0.00024	0.012786
IMP3	2.21204	0.000447	0.018967
ANXA2	2.18695	0.001021	0.031963
MRPL17	2.18587	0.000658	0.024423
UQCC3	2.18183	7.1e-05	0.005556
KHDC1L	2.18015	0.001988	0.048226
C1DP2	2.16419	0.001989	0.048226
SRSF3	2.13312	0.000314	0.015296
AC083864.2	2.08593	0.001198	0.034982
SNURF	2.07752	0.00089	0.02974
AMDHD1	2.07296	0.000818	0.028056
KHDC1	2.07281	0.001002	0.031497
PRDX1	2.0728	0.000186	0.010849
SLC25A3P1	2.06288	2.8e-05	0.002728
ACOX3	2.06168	0.001832	0.04601
MAP1LC3B2	2.03402	0.000822	0.028068
AC074117.1	2.02252	0.000427	0.018339
GOLGA8K	2.01317	0.001931	0.047502
The table highlights the significantly differentially expressed genes in the comparison between androgenotes at the 3rd and 4th cell cycles. The gene ID (ID), fold change (FC) in reference to corresponding cell cycle, P value (pval) and adjusted P value (padj) are reported.
