# Supplementary material for: Longitudinal profiling of human androgenotes through single-cell analysis unveils paternal gene expression dynamics in early embryo development
Source: Hum Reprod. 2024 Apr 15;39(6):1186–96. doi: 10.1093/humrep/deae072 (PMC11145015; doi:10.1093/humrep/deae072)
Supplement: deae072_Supplementary_Table_S6 [file deae072_supplementary_table_s6.xlsx]

## Sheet: 3rd versus 4th cc
Supplementary Table S6. Functional enrichment analysis of dysregulated genes in androgenotes between 3rd and 4th cell cycle
More Expressed in 3rd cell cycle constructs
Source	Term Name	Term ID	padj	Number of Genes
GO:MF	E-box binding	GO:0070888	0.0140363	4
TF	Factor: ZNF652; motif: NATSGGGCTC	TF:M06916	0.0340861	2
More Expressed in 4th cell cycle constructs
Source	Term Name	Term ID	padj	Number of Genes
GO:MF	histone deacetylase binding	GO:0042826	9.40163e-05	6
GO:MF	phosphatidylinositol-3,4,5-trisphosphate binding	GO:0005547	0.0417245	2
TF	Factor: Erm; motif: NRRSAGGAARNGRN; match class: 1	TF:M09916_1	0.0144912	8
TF	Factor: LKLF; motif: GGGGTGGKSN; match class: 1	TF:M07261_1	0.035772	15
The table lists the sources we used for functional analysis, the term name, term ID, adjusted P value (padj), and number of dysregulated genes identified in the comparison. Meaning of abbreviations: Gene Ontology Molecular Function (GO:MF), Gene Ontology Biological Process (GO:BP), Gene Ontology Cellular Component GO:CC), WikiPathways (WP), and Transfac (TF).
